# Supplementary material for: Effectiveness of Meditation Techniques in Treating Post-Traumatic Stress Disorder: A Systematic Review and Meta-Analysis
Source: Medicina (Kaunas). 2024 Dec 12;60(12):2050. doi: 10.3390/medicina60122050 (PMC11678240; doi:10.3390/medicina60122050)
Supplement: Supplementary file 1 [file medicina-60-02050-s001.zip]

Archive with 6 entries (6 files):
- Table S6. Miliary and Civilian Comparisons  .xlsx
- Table S1. Study Characteristics and Implementation Statistics for all Studies.pdf
- Table S2. Meditation Modified CLEAR Assessment .pdf
- Table S3. Clear Scores for Individual Studies in 4 Categoies of Meditation.xlsx
- Table S4. Results of All Meditation Techniques on PTSD.xlsx
- Table S5. Meta-Regression Results.xls
