# Supplementary material for: Effectiveness of Meditation Techniques in Treating Post-Traumatic Stress Disorder: A Systematic Review and Meta-Analysis
Source: Medicina (Kaunas). 2024 Dec 12;60(12):2050. doi: 10.3390/medicina60122050 (PMC11678240; doi:10.3390/medicina60122050)
Supplement: Supplementary file 1 [file medicina-60-02050-s001.zip › Table S6. Miliary and Civilian Comparisons .xlsx]

## Sheet: Sheet1
Part 1. Comparing MR, MBSR, and TM, in U.S. Military: Rows 4 to 808.
Part 2. Comparing MBO, MBSR, OM, and TM in Civilians (N = 22 studies): Rows 811 to 1011
Part 3 Comparing MBO, MBSR, OM, TM in the U.S. Military (N= 38 studies): Rows 1013 to 1187.
Military	9 TM Studies within Group
	Subgroup within study	Time point	Model	Outcome	Study name	Statistics for each study							Hedges's g and 95% CI
						Hedges's g	Standard error	Variance		Upper limit	Z-Value	p-Value
	Within Group	12.5		PTSD	Herron, 2017 TM	-1.34451	0.128622	0.0165436	-1.59661	-1.09242	-10.4532	0
	Within Group	8		PTSD	Heffner, 2014 Saginaw TM	-1.19	0.218598	0.0477853	-1.61845	-0.761555	-5.44377	5.21641e-08
	Within Group	12		PTSD	Brooks, 1985 TM	-1.12	0.22	0.0484	-1.55119	-0.688808	-5.09091	3.56351e-07
	Within Group	13		PTSD	Nidich, 2018 TM	-1.04387	0.0846443	0.00716466	-1.20977	-0.877974	-12.3325	0
	Within Group	8		PTSD	Rosenthal, 2011 TM	-1.03569	0.274381	0.0752848	-1.57347	-0.497912	-3.77464	0.000160239
	Within Group	12		PTSD	Bellehsen, 2021TM	-0.948862	0.14815	0.0219483	-1.23923	-0.658494	-6.40475	1.50611e-10
	Within Group	17		PTSD	Kang, 2018 TM	-0.9	0.117	0.013689	-1.12932	-0.670684	-7.69231	1.44329e-14
	Within Group	8		PTSD	Heffner, 2014 Minneapolis TM	-0.817366	0.25663	0.0658591	-1.32035	-0.31438	-3.185	0.00144756
	Within Group	24		PTSD	Fruchter, 2023 TM	-0.38204	0.158182	0.0250216	-0.692071	-0.0720087	-2.41519	0.015727
			Random			-0.976013	0.093531	0.00874806	-1.15933	-0.792695	-10.4352	0
			Pred Int			-0.976013			-1.54316	-0.409
	Model				Effect size and 95% confidence interval						Test of null (2-Tail)			Prediction Interval	Prediction Interval		Between-study	Between-study		Other heterogeneity statistics	Other heterogeneity statistics	Other heterogeneity statistics	Other heterogeneity statistics
	Model			Number Studies	Point estimate	Standard error	Variance	Lower limit	Upper limit		Z-value	P-value		Lower limit	Upper limit		Tau	TauSq		Q-value	df (Q)	P-value	I-squared
	Fixed			9	-0.992471	0.0483	0.00233289	-1.08714	-0.897804		-20.5481	0								25.1065	8	0.00149125	68.1358
	Random effects			9	-0.976013	0.093531	0.00874806	-1.15933	-0.792695		-10.4352	0		-1.54316	-0.408865		0.220859	0.0487785
		US Military Within Group N = 8
	Model				Effect size and 95% confidence interval						Test of null (2-Tail)			Prediction Interval	Prediction Interval		Between-study	Between-study		Other heterogeneity statistics	Other heterogeneity statistics	Other heterogeneity statistics	Other heterogeneity statistics
	Model			Number Studies	Point estimate	Standard error	Variance	Lower limit	Upper limit		Z-value	P-value		Lower limit	Upper limit		Tau	TauSq		Q-value	df (Q)	P-value	I-squared
	Fixed			8	-1.05524	0.0507224	0.00257276	-1.15465	-0.955822		-20.8042	0								8.68313	7	0.276213	19.3839
	Random effects			8	-1.05674	0.0601087	0.00361305	-1.17455	-0.938927		-17.5804	0		-1.29014	-0.823334		0.074065	0.00548562
	MBSR Within Group Analysis U.S. Military, N=8
	Subgroup within study	Time point	Model	Outcome	Study name	Statistics for each study
						Hedges's g	Standard error	Variance	Lower limit	Upper limit	Z-Value	p-Value
	Within Group	8		PTSD	Bremner, 2017 MBSR	-0.876192	0.206531	0.042655	-1.28099	-0.471399	-4.24242	2.21118e-05
	Within Group	4		PTSD	Heffner, 2014 Syracuse MBSR	-0.863779	0.143925	0.0207145	-1.14587	-0.581691	-6.00158	1.9541e-09
	Within Group	17		PTSD	Polusny, 2015 MBSR	-0.744132	0.0830657	0.00689991	-0.906938	-0.581326	-8.95836	0
	Within Group	24		PTSD	Kearney, 2012 MBSR	-0.626271	0.0754165	0.00568764	-0.774085	-0.478458	-8.30417	0
	Within Group	8		PTSD	Possemato, 2016 MBSR	-0.433623	0.0966696	0.00934502	-0.623092	-0.244154	-4.48561	7.27046e-06
	Within Group	16		PTSD	Davis, 2018 MBSR	-0.425285	0.0598516	0.00358222	-0.542592	-0.307978	-7.10565	1.19749e-12
	Within Group	16		PTSD	Kearney, 2013 MBSR	-0.359949	0.113285	0.0128336	-0.581984	-0.137914	-3.17737	0.00148616
	Within Group	8		PTSD	Niles, 2011 MBSR	-0.15247	0.147849	0.0218594	-0.442249	0.137309	-1.03125	0.302422
			Random			-0.54632	0.0735828	0.00541443	-0.690539	-0.4021	-7.42456	1.13243e-13
			Pred Int			-0.54632			-1.00929	-0.083
	Model				Effect size and 95% confidence interval						Test of null (2-Tail)			Prediction Interval	Prediction Interval		Between-study	Between-study		Other heterogeneity statistics	Other heterogeneity statistics	Other heterogeneity statistics	Other heterogeneity statistics
	Model			Number Studies	Point estimate	Standard error	Variance	Lower limit	Upper limit		Z-value	P-value		Lower limit	Upper limit		Tau	TauSq		Q-value	df (Q)	P-value	I-squared
	Fixed			8	-0.532353	0.0332908	0.00110828	-0.597602	-0.467104		-15.991	0								29.2864	7	0.000128281	76.0981
	Random effects			8	-0.54632	0.0735828	0.00541443	-0.690539	-0.4021		-7.42456	1.13243e-13		-1.00929	-0.0833453		0.174313	0.0303851
										#VALUE!
	TM and MBSR in same Forest Plot Grouped by Treatment
	Model	Subgroup within study	Time point	Group by	Outcome	Study name	Statistics for each study
							Hedges's g	Standard error	Variance	Lower limit	Upper limit	Z-Value	p-Value
		Within Group	8	MBSR	PTSD	Bremner, 2017 MBSR	-0.876192	0.206531	0.042655	-1.28099	-0.471399	-4.24242	2.21118e-05
		Within Group	16	MBSR	PTSD	Davis, 2018 MBSR	-0.425285	0.0598516	0.00358222	-0.542592	-0.307978	-7.10565	1.19749e-12
		Within Group	4	MBSR	PTSD	Heffner, 2014 Syracuse MBSR	-0.863779	0.143925	0.0207145	-1.14587	-0.581691	-6.00158	1.9541e-09
		Within Group	24	MBSR	PTSD	Kearney, 2012 MBSR	-0.626271	0.0754165	0.00568764	-0.774085	-0.478458	-8.30417	0
		Within Group	16	MBSR	PTSD	Kearney, 2013 MBSR	-0.359949	0.113285	0.0128336	-0.581984	-0.137914	-3.17737	0.00148616
		Within Group	8	MBSR	PTSD	Niles, 2011 MBSR	-0.15247	0.147849	0.0218594	-0.442249	0.137309	-1.03125	0.302422
		Within Group	17	MBSR	PTSD	Polusny, 2015 MBSR	-0.744132	0.0830657	0.00689991	-0.906938	-0.581326	-8.95836	0
		Within Group	8	MBSR	PTSD	Possemato, 2016 MBSR	-0.433623	0.0966696	0.00934502	-0.623092	-0.244154	-4.48561	7.27046e-06
	Random			MBSR			-0.54632	0.0735828	0.00541443	-0.690539	-0.4021	-7.42456	1.13243e-13
	Pred Int			MBSR			-0.54632			-1.00929	-0.083
		Within Group	12	TM	PTSD	Bellehsen, 2021TM	-0.948862	0.14815	0.0219483	-1.23923	-0.658494	-6.40475	1.50611e-10
		Within Group	12	TM	PTSD	Brooks, 1985 TM	-1.12	0.22	0.0484	-1.55119	-0.688808	-5.09091	3.56351e-07
		Within Group	8	TM	PTSD	Heffner, 2014 Minneapolis TM	-0.817366	0.25663	0.0658591	-1.32035	-0.31438	-3.185	0.00144756
		Within Group	8	TM	PTSD	Heffner, 2014 Saginaw TM	-1.19	0.218598	0.0477853	-1.61845	-0.761555	-5.44377	5.21641e-08
		Within Group	12.5	TM	PTSD	Herron, 2017 TM	-1.34451	0.128622	0.0165436	-1.59661	-1.09242	-10.4532	0
		Within Group	17	TM	PTSD	Kang, 2018 TM	-0.9	0.117	0.013689	-1.12932	-0.670684	-7.69231	1.44329e-14
		Within Group	13	TM	PTSD	Nidich, 2018 TM	-1.04387	0.0846443	0.00716466	-1.20977	-0.877974	-12.3325	0
		Within Group	8	TM	PTSD	Rosenthal, 2011 TM	-1.03569	0.274381	0.0752848	-1.57347	-0.497912	-3.77464	0.000160239
	Random			TM			-1.05674	0.0601087	0.00361305	-1.17455	-0.938927	-17.5804	0
	Pred Int			TM			-1.05674			-1.29014	-0.823
	Random			Overall			-0.852454	0.0465511	0.00216701	-0.943692	-0.761215	-18.3122	0
	Pred Int			Overall			-0.852454			-1.48453	-0.22
		Groups			Effect size and 95% confidence interval						Test of null (2-Tail)		Prediction Interval		Between-study		Other heterogeneity statistics
		Group		Number Studies	Point estimate	Standard error	Variance	Lower limit	Upper limit		Z-value	P-value	Lower limit	Up limit	Tau	TauSq	Q-value	df (Q)	P-value	I-squared
		Fixed effect analysis
		MBSR		8	-0.532353	0.0332908	0.00110828	-0.597602	-0.467104		-15.991	0					29.2864	7	0.000128281	76.0981
		TM		8	-1.05524	0.0507224	0.00257276	-1.15465	-0.955822		-20.8042	0					8.68313	7	0.276213	19.3839
		Total within															37.9696	14	0.000525256
		Total between															74.2743	1	0
		Overall		16	-0.689781	0.0278316	0.0007746	-0.74433	-0.635232		-24.7841	0					112.244	15	1.11022e-16	86.6362
		Mixed effects analysis			Mixed effects analysis		Mixed effects analysis				Mixed effects analysis
		MBSR		8	-0.54632	0.0735828	0.00541443	-0.690539	-0.4021		-7.42456	1.13243e-13	-1.00929	-0.0833453	0.174313	0.0303851
		TM		8	-1.05674	0.0601087	0.00361305	-1.17455	-0.938927		-17.5804	0	-1.29014	-0.823334	0.074065	0.00548562
		Total within
		Total between															28.8592	1	7.78748e-08
		Overall		16	-0.852454	0.0465511	0.00216701	-0.943692	-0.761215		-18.3122	0	-1.48453	-0.220381	0.291002	0.0846822
		TM and MBSR in same Forest Plot, No Grouping
		Subgroup within study	Time point	Model	Outcome	Study name	Statistics for each study
							Hedges's g	Standard error	Variance	Lower limit	Upper limit	Z-Value	p-Value
		Within Group	12		PTSD	Bellehsen, 2021TM	-0.948862	0.14815	0.0219483	-1.23923	-0.658494	-6.40475	1.50611e-10
		Within Group	8		PTSD	Bremner, 2017 MBSR	-0.876192	0.206531	0.042655	-1.28099	-0.471399	-4.24242	2.21118e-05
		Within Group	12		PTSD	Brooks, 1985 TM	-1.12	0.22	0.0484	-1.55119	-0.688808	-5.09091	3.56351e-07
		Within Group	16		PTSD	Davis, 2018 MBSR	-0.425285	0.0598516	0.00358222	-0.542592	-0.307978	-7.10565	1.19749e-12
		Within Group	8		PTSD	Heffner, 2014 Saginaw TM	-1.19	0.218598	0.0477853	-1.61845	-0.761555	-5.44377	5.21641e-08
		Within Group	8		PTSD	Heffner, 2014 Minneapolis TM	-0.817366	0.25663	0.0658591	-1.32035	-0.31438	-3.185	0.00144756
		Within Group	4		PTSD	Heffner, 2014 Syracuse MBSR	-0.863779	0.143925	0.0207145	-1.14587	-0.581691	-6.00158	1.9541e-09
		Within Group	12.5		PTSD	Herron, 2017 TM	-1.34451	0.128622	0.0165436	-1.59661	-1.09242	-10.4532	0
		Within Group	17		PTSD	Kang, 2018 TM	-0.9	0.117	0.013689	-1.12932	-0.670684	-7.69231	1.44329e-14
		Within Group	24		PTSD	Kearney, 2012 MBSR	-0.626271	0.0754165	0.00568764	-0.774085	-0.478458	-8.30417	0
		Within Group	16		PTSD	Kearney, 2013 MBSR	-0.359949	0.113285	0.0128336	-0.581984	-0.137914	-3.17737	0.00148616
		Within Group	13		PTSD	Nidich, 2018 TM	-1.04387	0.0846443	0.00716466	-1.20977	-0.877974	-12.3325	0
		Within Group	8		PTSD	Niles, 2011 MBSR	-0.15247	0.147849	0.0218594	-0.442249	0.137309	-1.03125	0.302422
		Within Group	17		PTSD	Polusny, 2015 MBSR	-0.744132	0.0830657	0.00689991	-0.906938	-0.581326	-8.95836	0
		Within Group	8		PTSD	Possemato, 2016 MBSR	-0.433623	0.0966696	0.00934502	-0.623092	-0.244154	-4.48561	7.27046e-06
		Within Group	8		PTSD	Rosenthal, 2011 TM	-1.03569	0.274381	0.0752848	-1.57347	-0.497912	-3.77464	0.000160239
				Random			-0.782059	0.0818685	0.00670246	-0.942518	-0.6216	-9.55262	0
				Pred Int			-0.782059			-1.43043	-0.134
		Model				Effect size and 95% confidence interval						Test of null (2-Tail)			Prediction Interval	Prediction Interval		Between-study	Between-study		Other heterogeneity statistics	Other heterogeneity statistics	Other heterogeneity statistics	Other heterogeneity statistics
		Model			Number Studies	Point estimate	Standard error	Variance	Lower limit	Upper limit		Z-value	P-value		Lower limit	Upper limit		Tau	TauSq		Q-value	df (Q)	P-value	I-squared
		Fixed			16	-0.689781	0.0278316	0.0007746	-0.74433	-0.635232		-24.7841	0								112.244	15	1.11022e-16	86.6362
		Random effects			16	-0.782059	0.0818685	0.00670246	-0.942518	-0.6216		-9.55262	0		-1.43043	-0.133692		0.291002	0.0846822
	Comparison of MBSR, MR, and TM on the U.S. Military
	Model	Subgroup within study	Time point	Group by	Outcome	Study name	Statistics for each study
							Hedges's g	Standard error	Variance	Lower limit	Upper limit	Z-Value	p-Value
		Within Group	8	MBSR	PTSD	Bremner, 2017 MBSR	-0.876192	0.206531	0.042655	-1.28099	-0.471399	-4.24242	2.21118e-05
		Within Group	16	MBSR	PTSD	Davis, 2018 MBSR	-0.425285	0.0598516	0.00358222	-0.542592	-0.307978	-7.10565	1.19749e-12
		Within Group	4	MBSR	PTSD	Heffner, 2014 Syracuse MBSR	-0.863779	0.143925	0.0207145	-1.14587	-0.581691	-6.00158	1.9541e-09
		Within Group	24	MBSR	PTSD	Kearney, 2012 MBSR	-0.626271	0.0754165	0.00568764	-0.774085	-0.478458	-8.30417	0
		Within Group	16	MBSR	PTSD	Kearney, 2013 MBSR	-0.359949	0.113285	0.0128336	-0.581984	-0.137914	-3.17737	0.00148616
		Within Group	8	MBSR	PTSD	Niles, 2011 MBSR	-0.15247	0.147849	0.0218594	-0.442249	0.137309	-1.03125	0.302422
		Within Group	17	MBSR	PTSD	Polusny, 2015 MBSR	-0.744132	0.0830657	0.00689991	-0.906938	-0.581326	-8.95836	0
		Within Group	8	MBSR	PTSD	Possemato, 2016 MBSR	-0.433623	0.0966696	0.00934502	-0.623092	-0.244154	-4.48561	7.27046e-06
	Random			MBSR			-0.54632	0.0735828	0.00541443	-0.690539	-0.4021	-7.42456	1.13243e-13
	Pred Int			MBSR			-0.54632			-1.00929	-0.083
		Within Group	6	MR	PTSD	Bormann, 2008 MR	-0.654153	0.280277	0.0785551	-1.20349	-0.10482	-2.33395	0.0195982
		Within Group	6	MR	PTSD	Bormann, 2013 MR	-0.483489	0.0702668	0.00493742	-0.621209	-0.345768	-6.88076	5.95346e-12
		Within Group	8	MR	PTSD	Bormann, 2018 MR	-0.825842	0.0689957	0.0047604	-0.961071	-0.690613	-11.9695	0
		Within Group	8	MR	PTSD	Heffner, 2014 Loma Linda MR	-1.13755	0.122781	0.0150751	-1.37819	-0.896901	-9.26487	0
		Within Group	8	MR	PTSD	Heffner, 2014 San Diego MR	-0.664253	0.0791982	0.00627236	-0.819478	-0.509027	-8.38722	0
	Random			MR			-0.752354	0.109629	0.0120185	-0.967223	-0.537485	-6.86273	6.75571e-12
	Pred Int			MR			-0.752354			-1.51739	0.013
		Within Group	12	TM	PTSD	Bellehsen, 2021TM	-0.948862	0.14815	0.0219483	-1.23923	-0.658494	-6.40475	1.50611e-10
		Within Group	12	TM	PTSD	Brooks, 1985 TM	-1.12	0.22	0.0484	-1.55119	-0.688808	-5.09091	3.56351e-07
		Within Group	8	TM	PTSD	Heffner, 2014 Minneapolis TM	-0.817366	0.25663	0.0658591	-1.32035	-0.31438	-3.185	0.00144756
		Within Group	8	TM	PTSD	Heffner, 2014 Saginaw TM	-1.19	0.218598	0.0477853	-1.61845	-0.761555	-5.44377	5.21641e-08
		Within Group	12.5	TM	PTSD	Herron, 2017 TM	-1.34451	0.128622	0.0165436	-1.59661	-1.09242	-10.4532	0
		Within Group	17	TM	PTSD	Kang, 2018 TM	-0.9	0.117	0.013689	-1.12932	-0.670684	-7.69231	1.44329e-14
		Within Group	13	TM	PTSD	Nidich, 2018 TM	-1.04387	0.0846443	0.00716466	-1.20977	-0.877974	-12.3325	0
		Within Group	8	TM	PTSD	Rosenthal, 2011 TM	-1.03569	0.274381	0.0752848	-1.57347	-0.497912	-3.77464	0.000160239
	Random			TM			-1.05674	0.0601087	0.00361305	-1.17455	-0.938927	-17.5804	0
	Pred Int			TM			-1.05674			-1.29014	-0.823
	Random			Overall			-0.837162	0.0428482	0.00183597	-0.921143	-0.753181	-19.5379	0
	Pred Int			Overall			-0.837162			-1.3825	-0.292
	Groups			Effect size and 95% confidence interval						Test of null (2-Tail)		Prediction Interval			Between-study			Other heterogeneity statistics	Other heterogeneity statistics
	Group		Number Studies	Point estimate	Standard error	Variance	Lower limit	Upper limit		Z-value	P-value	Lower limit	Upper limit		Tau	TauSq		Q-value	df (Q)	P-value	I-squared
	Fixed effect analysis
	MBSR		8	-0.532353	0.0332908	0.00110828	-0.597602	-0.467104		-15.991	0							29.2864	7	0.000128281	76.0981
	MR		5	-0.70818	0.0391902	0.00153587	-0.784991	-0.631368		-18.0703	0							25.7074	4	3.62473e-05	84.4403
	TM		8	-1.05524	0.0507224	0.00257276	-1.15465	-0.955822		-20.8042	0							8.68313	7	0.276213	19.3839
	Total within																	63.677	18	5.14038e-07
	Total between																	74.4208	2	1.11022e-16
	Overall		21	-0.69595	0.0226916	0.000514911	-0.740424	-0.651475		-30.6699	0							138.098	20	0	85.5175
	Mixed effects analysis		Mixed effects analysis		Mixed effects analysis		Mixed effects analysis		Mixed effects analysis	Mixed effects analysis
	MBSR		8	-0.54632	0.0735828	0.00541443	-0.690539	-0.4021		-7.42456	1.13243e-13	-1.00929	-0.0833453		0.174313	0.0303851
	MR		5	-0.752354	0.109629	0.0120185	-0.967223	-0.537485		-6.86273	6.75571e-12	-1.51739	0.0126817		0.213939	0.0457699
	TM		8	-1.05674	0.0601087	0.00361305	-1.17455	-0.938927		-17.5804	0	-1.29014	-0.823334		0.074065	0.00548562
	Total within																	Between Group Q, df(Q), p-value
	Total between																	29.5656	2	3.80115e-07
	Overall		21	-0.837162	0.0428482	0.00183597	-0.921143	-0.753181		-19.5379	0	-1.3825	-0.291822		0.257004	0.066051
	All Studies Without Grouping
	Subgroup within study	Time point	Model	Outcome	Study name	Statistics for each study
						Hedges's g	Standard error	Variance	Lower limit	Upper limit	Z-Value	p-Value
	Within Group	12.5		PTSD	Herron, 2017 TM	-1.34451	0.128622	0.0165436	-1.59661	-1.09242	-10.4532	0
	Within Group	8		PTSD	Heffner, 2014 Saginaw TM	-1.19	0.218598	0.0477853	-1.61845	-0.761555	-5.44377	5.21641e-08
	Within Group	8		PTSD	Heffner, 2014 Loma Linda MR	-1.13755	0.122781	0.0150751	-1.37819	-0.896901	-9.26487	0
	Within Group	12		PTSD	Brooks, 1985 TM	-1.12	0.22	0.0484	-1.55119	-0.688808	-5.09091	3.56351e-07
	Within Group	13		PTSD	Nidich, 2018 TM	-1.04387	0.0846443	0.00716466	-1.20977	-0.877974	-12.3325	0
	Within Group	8		PTSD	Rosenthal, 2011 TM	-1.03569	0.274381	0.0752848	-1.57347	-0.497912	-3.77464	0.000160239
	Within Group	12		PTSD	Bellehsen, 2021TM	-0.948862	0.14815	0.0219483	-1.23923	-0.658494	-6.40475	1.50611e-10
	Within Group	17		PTSD	Kang, 2018 TM	-0.9	0.117	0.013689	-1.12932	-0.670684	-7.69231	1.44329e-14
	Within Group	8		PTSD	Bremner, 2017 MBSR	-0.876192	0.206531	0.042655	-1.28099	-0.471399	-4.24242	2.21118e-05
	Within Group	4		PTSD	Heffner, 2014 Syracuse MBSR	-0.863779	0.143925	0.0207145	-1.14587	-0.581691	-6.00158	1.9541e-09
	Within Group	8		PTSD	Bormann, 2018 MR	-0.825842	0.0689957	0.0047604	-0.961071	-0.690613	-11.9695	0
	Within Group	8		PTSD	Heffner, 2014 Minneapolis TM	-0.817366	0.25663	0.0658591	-1.32035	-0.31438	-3.185	0.00144756
	Within Group	17		PTSD	Polusny, 2015 MBSR	-0.744132	0.0830657	0.00689991	-0.906938	-0.581326	-8.95836	0
	Within Group	8		PTSD	Heffner, 2014 San Diego MR	-0.664253	0.0791982	0.00627236	-0.819478	-0.509027	-8.38722	0
	Within Group	6		PTSD	Bormann, 2008 MR	-0.654153	0.280277	0.0785551	-1.20349	-0.10482	-2.33395	0.0195982
	Within Group	24		PTSD	Kearney, 2012 MBSR	-0.626271	0.0754165	0.00568764	-0.774085	-0.478458	-8.30417	0
	Within Group	6		PTSD	Bormann, 2013 MR	-0.483489	0.0702668	0.00493742	-0.621209	-0.345768	-6.88076	5.95346e-12
	Within Group	8		PTSD	Possemato, 2016 MBSR	-0.433623	0.0966696	0.00934502	-0.623092	-0.244154	-4.48561	7.27046e-06
	Within Group	16		PTSD	Davis, 2018 MBSR	-0.425285	0.0598516	0.00358222	-0.542592	-0.307978	-7.10565	1.19749e-12
	Within Group	16		PTSD	Kearney, 2013 MBSR	-0.359949	0.113285	0.0128336	-0.581984	-0.137914	-3.17737	0.00148616
	Within Group	8		PTSD	Niles, 2011 MBSR	-0.15247	0.147849	0.0218594	-0.442249	0.137309	-1.03125	0.302422
			Random			-0.771771	0.0641271	0.00411229	-0.897458	-0.646084	-12.035	0
			Pred Int			-0.771771			-1.32618	-0.217
	Model				Effect size and 95% confidence interval						Test of null (2-Tail)			Prediction Interval	Prediction Interval		Between-study	Between-study		Other heterogeneity statistics	Other heterogeneity statistics	Other heterogeneity statistics	Other heterogeneity statistics
	Model			Number Studies	Point estimate	Standard error	Variance	Lower limit	Upper limit		Z-value	P-value		Lower limit	Upper limit		Tau	TauSq		Q-value	df (Q)	P-value	I-squared
	Fixed			21	-0.69595	0.0226916	0.000514911	-0.740424	-0.651475		-30.6699	0								138.098	20	0	85.5175
	Random effects			21	-0.771771	0.0641271	0.00411229	-0.897458	-0.646084		-12.035	0		-1.32618	-0.217364		0.257004	0.066051
	Mantram Repetition
	Subgroup within study	Time point	Model	Outcome	Study name	Statistics for each study
						Hedges's g	Standard error	Variance	Lower limit	Upper limit	Z-Value	p-Value
	Within Group	8		PTSD	Heffner, 2014 Loma Linda MR	-1.13755	0.122781	0.0150751	-1.37819	-0.896901	-9.26487	0
	Within Group	8		PTSD	Bormann, 2018 MR	-0.825842	0.0689957	0.0047604	-0.961071	-0.690613	-11.9695	0
	Within Group	8		PTSD	Heffner, 2014 San Diego MR	-0.664253	0.0791982	0.00627236	-0.819478	-0.509027	-8.38722	0
	Within Group	6		PTSD	Bormann, 2008 MR	-0.654153	0.280277	0.0785551	-1.20349	-0.10482	-2.33395	0.0195982
	Within Group	6		PTSD	Bormann, 2013 MR	-0.483489	0.0702668	0.00493742	-0.621209	-0.345768	-6.88076	5.95346e-12
			Random			-0.752354	0.109629	0.0120185	-0.967223	-0.537485	-6.86273	6.75571e-12
			Pred Int			-0.752354			-1.51739	0.013
	Model			Number Studies	Point estimate	Standard error	Variance	Lower limit	Upper limit		Z-value	P-value		Lower limit	Upper limit		Tau	TauSq		Q-value	df (Q)	P-value	I-squared
	Fixed			5	-0.70818	0.0391902	0.00153587	-0.784991	-0.631368		-18.0703	0								25.7074	4	3.62473e-05	84.4403
	Random effects			5	-0.752354	0.109629	0.0120185	-0.967223	-0.537485		-6.86273	6.75571e-12		-1.51739	0.0126817		0.213939	0.0457699
	Comparison of MR and TM
	Groups			Effect size and 95% confidence interval						Test of null (2-Tail)			Prediction Interval	Prediction Interval		Between-study	Between-study		Other heterogeneity statistics			Other heterogeneity statistics
	Group		Number Studies	Point estimate	Standard error	Variance	Lower limit	Upper limit		Z-value	P-value		Lower limit	Upper limit		Tau	TauSq		Q-value	df (Q)	P-value	I-squared
	Fixed effect analysis
	MR		5	-0.70818	0.0391902	0.00153587	-0.784991	-0.631368		-18.0703	0								25.7074	4	3.62473e-05	84.4403
	TM		8	-1.05524	0.0507224	0.00257276	-1.15465	-0.955822		-20.8042	0								8.68313	7	0.276213	19.3839
	Total within																		34.3905	11	0.000312153
	Total between																		29.3158	1	6.15222e-08
	Overall		13	-0.837915	0.0310119	0.000961739	-0.898697	-0.777133		-27.0191	0								63.7064	12	4.72401e-09	81.1636
	Mixed effects analysis		Mixed effects analysis			Mixed effects analysis		Mixed effects analysis		Mixed effects analysis
	MR		5	-0.752354	0.109629	0.0120185	-0.967223	-0.537485		-6.86273	6.75571e-12		-1.51739	0.0126817		0.213939	0.0457699
	TM		8	-1.05674	0.0601087	0.00361305	-1.17455	-0.938927		-17.5804	0		-1.29014	-0.823334		0.074065	0.00548562
	Total within																		Comparison of MR and TM.
	Total between																		5.92705	1	0.0149102
	Overall		13	-0.986383	0.0527061	0.00277794	-1.08968	-0.883081		-18.7148	0		-1.52698	-0.445782		0.239896	0.0575501
	Comparison of TM and MBSR
	Model	Subgroup within study	Time point	Group by	Outcome	Study name	Statistics for each study
							Hedges's g	Standard error	Variance	Lower limit	Upper limit	Z-Value	p-Value
		Within Group	8	MBSR	PTSD	Bremner, 2017 MBSR	-0.876192	0.206531	0.042655	-1.28099	-0.471399	-4.24242	2.21118e-05
		Within Group	16	MBSR	PTSD	Davis, 2018 MBSR	-0.425285	0.0598516	0.00358222	-0.542592	-0.307978	-7.10565	1.19749e-12
		Within Group	4	MBSR	PTSD	Heffner, 2014 Syracuse MBSR	-0.863779	0.143925	0.0207145	-1.14587	-0.581691	-6.00158	1.9541e-09
		Within Group	24	MBSR	PTSD	Kearney, 2012 MBSR	-0.626271	0.0754165	0.00568764	-0.774085	-0.478458	-8.30417	0
		Within Group	16	MBSR	PTSD	Kearney, 2013 MBSR	-0.359949	0.113285	0.0128336	-0.581984	-0.137914	-3.17737	0.00148616
		Within Group	8	MBSR	PTSD	Niles, 2011 MBSR	-0.15247	0.147849	0.0218594	-0.442249	0.137309	-1.03125	0.302422
		Within Group	17	MBSR	PTSD	Polusny, 2015 MBSR	-0.744132	0.0830657	0.00689991	-0.906938	-0.581326	-8.95836	0
		Within Group	8	MBSR	PTSD	Possemato, 2016 MBSR	-0.433623	0.0966696	0.00934502	-0.623092	-0.244154	-4.48561	7.27046e-06
	Random			MBSR			-0.54632	0.0735828	0.00541443	-0.690539	-0.4021	-7.42456	1.13243e-13
	Pred Int			MBSR			-0.54632			-1.00929	-0.083
		Within Group	12	TM	PTSD	Bellehsen, 2021TM	-0.948862	0.14815	0.0219483	-1.23923	-0.658494	-6.40475	1.50611e-10
		Within Group	12	TM	PTSD	Brooks, 1985 TM	-1.12	0.22	0.0484	-1.55119	-0.688808	-5.09091	3.56351e-07
		Within Group	8	TM	PTSD	Heffner, 2014 Minneapolis TM	-0.817366	0.25663	0.0658591	-1.32035	-0.31438	-3.185	0.00144756
		Within Group	8	TM	PTSD	Heffner, 2014 Saginaw TM	-1.19	0.218598	0.0477853	-1.61845	-0.761555	-5.44377	5.21641e-08
		Within Group	12.5	TM	PTSD	Herron, 2017 TM	-1.34451	0.128622	0.0165436	-1.59661	-1.09242	-10.4532	0
		Within Group	17	TM	PTSD	Kang, 2018 TM	-0.9	0.117	0.013689	-1.12932	-0.670684	-7.69231	1.44329e-14
		Within Group	13	TM	PTSD	Nidich, 2018 TM	-1.04387	0.0846443	0.00716466	-1.20977	-0.877974	-12.3325	0
		Within Group	8	TM	PTSD	Rosenthal, 2011 TM	-1.03569	0.274381	0.0752848	-1.57347	-0.497912	-3.77464	0.000160239
	Random			TM			-1.05674	0.0601087	0.00361305	-1.17455	-0.938927	-17.5804	0
	Pred Int			TM			-1.05674			-1.29014	-0.823
	Random			Overall			-0.852454	0.0465511	0.00216701	-0.943692	-0.761215	-18.3122	0
	Pred Int			Overall			-0.852454			-1.48453	-0.22
	Groups			Effect size and 95% confidence interval						Test of null (2-Tail)			Prediction Interval	Prediction Interval		Between-study	Between-study		Other heterogeneity statistics	Other heterogeneity statistics	Other heterogeneity statistics	Other heterogeneity statistics
	Group		Number Studies	Point estimate	Standard error	Variance	Lower limit	Upper limit		Z-value	P-value		Lower limit	Upper limit		Tau	TauSq		Q-value	df (Q)	P-value	I-squared
	Fixed effect analysis
	MBSR		8	-0.532353	0.0332908	0.00110828	-0.597602	-0.467104		-15.991	0								29.2864	7	0.000128281	76.0981
	TM		8	-1.05524	0.0507224	0.00257276	-1.15465	-0.955822		-20.8042	0								8.68313	7	0.276213	19.3839
	Total within																		37.9696	14	0.000525256
	Total between																		74.2743	1	0
	Overall		16	-0.689781	0.0278316	0.0007746	-0.74433	-0.635232		-24.7841	0								112.244	15	1.11022e-16	86.6362
	Mixed effects analysis		Mixed effects analysis			Mixed effects analysis		Mixed effects analysis		Mixed effects analysis
	MBSR		8	-0.54632	0.0735828	0.00541443	-0.690539	-0.4021		-7.42456	1.13243e-13		-1.00929	-0.0833453		0.174313	0.0303851
	TM		8	-1.05674	0.0601087	0.00361305	-1.17455	-0.938927		-17.5804	0		-1.29014	-0.823334		0.074065	0.00548562
	Total within																		Comparison of MBSR and TM
	Total between																		28.8592	1	7.78748e-08
	Overall		16	-0.852454	0.0465511	0.00216701	-0.943692	-0.761215		-18.3122	0		-1.48453	-0.220381		0.291002	0.0846822
	Comparison of MBSR and MR
	Model	Subgroup within study	Time point	Group by	Outcome	Study name	Statistics for each study
							Hedges's g	Standard error	Variance	Lower limit	Upper limit	Z-Value	p-Value
		Within Group	8	MBSR	PTSD	Bremner, 2017 MBSR	-0.876192	0.206531	0.042655	-1.28099	-0.471399	-4.24242	2.21118e-05
		Within Group	16	MBSR	PTSD	Davis, 2018 MBSR	-0.425285	0.0598516	0.00358222	-0.542592	-0.307978	-7.10565	1.19749e-12
		Within Group	4	MBSR	PTSD	Heffner, 2014 Syracuse MBSR	-0.863779	0.143925	0.0207145	-1.14587	-0.581691	-6.00158	1.9541e-09
		Within Group	24	MBSR	PTSD	Kearney, 2012 MBSR	-0.626271	0.0754165	0.00568764	-0.774085	-0.478458	-8.30417	0
		Within Group	16	MBSR	PTSD	Kearney, 2013 MBSR	-0.359949	0.113285	0.0128336	-0.581984	-0.137914	-3.17737	0.00148616
		Within Group	8	MBSR	PTSD	Niles, 2011 MBSR	-0.15247	0.147849	0.0218594	-0.442249	0.137309	-1.03125	0.302422
		Within Group	17	MBSR	PTSD	Polusny, 2015 MBSR	-0.744132	0.0830657	0.00689991	-0.906938	-0.581326	-8.95836	0
		Within Group	8	MBSR	PTSD	Possemato, 2016 MBSR	-0.433623	0.0966696	0.00934502	-0.623092	-0.244154	-4.48561	7.27046e-06
	Random			MBSR			-0.54632	0.0735828	0.00541443	-0.690539	-0.4021	-7.42456	1.13243e-13
	Pred Int			MBSR			-0.54632			-1.00929	-0.083
		Within Group	6	MR	PTSD	Bormann, 2008 MR	-0.654153	0.280277	0.0785551	-1.20349	-0.10482	-2.33395	0.0195982
		Within Group	6	MR	PTSD	Bormann, 2013 MR	-0.483489	0.0702668	0.00493742	-0.621209	-0.345768	-6.88076	5.95346e-12
		Within Group	8	MR	PTSD	Bormann, 2018 MR	-0.825842	0.0689957	0.0047604	-0.961071	-0.690613	-11.9695	0
		Within Group	8	MR	PTSD	Heffner, 2014 Loma Linda MR	-1.13755	0.122781	0.0150751	-1.37819	-0.896901	-9.26487	0
		Within Group	8	MR	PTSD	Heffner, 2014 San Diego MR	-0.664253	0.0791982	0.00627236	-0.819478	-0.509027	-8.38722	0
	Random			MR			-0.752354	0.109629	0.0120185	-0.967223	-0.537485	-6.86273	6.75571e-12
	Pred Int			MR			-0.752354			-1.51739	0.013
	Random			Overall			-0.610311	0.0610965	0.00373278	-0.730058	-0.490564	-9.9893	0
	Pred Int			Overall			-0.610311			-1.06844	-0.152
	Groups			Effect size and 95% confidence interval						Test of null (2-Tail)			Prediction Interval	Prediction Interval		Between-study	Between-study		Other heterogeneity statistics	Other heterogeneity statistics	Other heterogeneity statistics	Other heterogeneity statistics
	Group		Number Studies	Point estimate	Standard error	Variance	Lower limit	Upper limit		Z-value	P-value		Lower limit	Upper limit		Tau	TauSq		Q-value	df (Q)	P-value	I-squared
	Fixed effect analysis
	MBSR		8	-0.532353	0.0332908	0.00110828	-0.597602	-0.467104		-15.991	0								29.2864	7	0.000128281	76.0981
	MR		5	-0.70818	0.0391902	0.00153587	-0.784991	-0.631368		-18.0703	0								25.7074	4	3.62473e-05	84.4403
	Total within																		54.9938	11	7.77007e-08
	Total between																		11.6918	1	0.000627748
	Overall		13	-0.60605	0.0253722	0.000643751	-0.655778	-0.556321		-23.8863	0								66.6857	12	1.32826e-09	82.0051
	Mixed effects analysis	Mixed effects analysis	Mixed effects analysis	Mixed effects analysis	Mixed effects analysis	Mixed effects analysis	Mixed effects analysis	Mixed effects analysis	Mixed effects analysis	Mixed effects analysis	Mixed effects analysis
	MBSR		8	-0.54632	0.0735828	0.00541443	-0.690539	-0.4021		-7.42456	1.13243e-13		-1.00929	-0.0833453		0.174313	0.0303851
	MR		5	-0.752354	0.109629	0.0120185	-0.967223	-0.537485		-6.86273	6.75571e-12		-1.51739	0.0126817		0.213939	0.0457699
	Total within																		Comparison of MBSR and MR
	Total between																		2.43506	1	0.11865
	Overall		13	-0.610311	0.0610965	0.00373278	-0.730058	-0.490564		-9.9893	0		-1.06844	-0.152182		0.198979	0.0395925
Part 2, Comparing MBO, MBSR, OM, and TM in Civilians (N = 22 studies)
	Civilians
	No Grouping
				Model	Subgroup within study	Time point	Outcome	Study name	Statistics for each study
									Hedges's g	Standard error	Lower limit	Upper limit	Z-Value	p-Value
					Within Group	15	PTSD	Bandy, 2019 TM	-1.97831	0.165539	-2.30276	-1.65386	-11.9507	0
					Within Group	12	PTSD	Bonamer, 2019 TM	-0.696285	0.13647	-0.963761	-0.428808	-5.1021	3.35899e-07
					Within Group	12	PTSD	Bonamer, 2023 TM	-0.978064	0.10733	-1.18843	-0.767701	-9.11267	0
					Within Group	12	PTSD	Church, 2020 Eco Meditation	-0.26251	0.0488928	-0.358338	-0.166682	-5.36909	7.9134e-08
					Within Group	12	PTSD	Christopher, 2018 MBRT	-0.05101	0.100839	-0.248651	0.146631	-0.505856	0.612958
					Within Group	12	PTSD	Gallegos, 2015 MBSR	-0.559032	0.217544	-0.985409	-0.132654	-2.56974	0.0101774
					Within Group	8	PTSD	Goldsmith, 2014 MBSR	-0.645288	0.190813	-1.01927	-0.271302	-3.38179	0.000720157
					Within Group	12	PTSD	Grupe, 2021 MBRT	-0.526	0.118	-0.757276	-0.294724	-4.45763	8.28719e-06
					Within Group	8	PTSD	Kelly, 2016 TIMBSR	-1.15348	0.163258	-1.47346	-0.833501	-7.06538	1.60183e-12
					Within Group	8	PTSD	Kim, 2013 MBSB	-1.12118	0.207537	-1.52794	-0.714411	-5.40229	6.57953e-08
					Within Group	24	PTSD	Kimbrough, 2010 MBSR	-0.778	0.32	-1.40519	-0.150812	-2.43125	0.0150468
					Within Group	8	PTSD	Kirk, 2022 MM + Yoga	-1.04451	0.14645	-1.33154	-0.75747	-7.13219	9.87876e-13
					Within Group	16	PTSD	Leach, 2023 TM	-0.768857	0.190283	-1.14181	-0.395909	-4.0406	5.33152e-05
					Within Group	16	PTSD	Nidich, 2016 TM	-2.14716	0.180471	-2.50088	-1.79345	-11.8976	0
					Within Group	16	PTSD	Nidich, 2017 TM	-1.09463	0.214291	-1.51463	-0.674623	-5.10812	3.25372e-07
					Within Group	4	PTSD	Schuurmans, 2019 VRM	-0.624596	0.240663	-1.09629	-0.152904	-2.59531	0.00945058
					Within Group	12	PTSD	Shin, 2021 REP-MM	-0.922738	0.127346	-1.17233	-0.673144	-7.24589	4.29656e-13
					Within Group	24	PTSD	Somohano, 2022 MBRP	-0.918543	0.137257	-1.18756	-0.649525	-6.69215	2.19915e-11
					Within Group	24	PTSD	Vasudeva, 2020 Kriya Yoga	-0.572707	0.138336	-0.84384	-0.301573	-4.13996	3.47359e-05
					Within Group	1	PTSD	Yoshimura, 2015 Sendai TM	-1.31696	0.0856841	-1.4849	-1.14902	-15.3699	0
					Within Group	1	PTSD	Yoshimura, 2015 Ishinomaki TM	-1.3738	0.111391	-1.59212	-1.15548	-12.3331	0
					Within Group	9	PTSD	Didukh, 2023 TM	-1.26024	0.118516	-1.49253	-1.02795	-10.6335	0
				Random					-0.944086	0.117642	-1.17466	-0.713512	-8.02508	1.11022e-15
				Pred Int					-0.944086		-2.07013	0.182
			Model				Effect size and 95% confidence interval						Test of null (2-Tail)			Prediction Interval	Prediction Interval		Between-study	Between-study		Other heterogeneity statistics	Other heterogeneity statistics	Other heterogeneity statistics	Other heterogeneity statistics
			Model			Number Studies	Point estimate	Standard error	Variance	Lower limit	Upper limit		Z-value	P-value		Lower limit	Upper limit		Tau	TauSq		Q-value	df (Q)	P-value	I-squared
			Fixed			22	-0.768029	0.0259626	0.000674056	-0.818915	-0.717143		-29.5821	0								386.212	21	0	94.5626
			Random effects			22	-0.944086	0.117642	0.0138396	-1.17466	-0.713512		-8.02508	1.11022e-15		-2.07013	0.181961		0.526846	0.277567
Civilians
Grouped by 4 Meditation types
Table 5A: Mindfulness-Based Other (MBO)
			Model	Subgroup within study	Time point	Group by	Outcome	Study name	Statistics for each study
			Random						Hedges's g	Standard error	Lower limit	Upper limit	Z-Value	p-Value			Groups			Effect size and 95% confidence interval						Test of null (2-Tail)			Prediction Interval	Prediction Interval		Between-study	Between-study		Other heterogeneity statistics	Other heterogeneity statistics	Other heterogeneity statistics	Other heterogeneity statistics					Fixed effect	Number Studies	Point estimate	SE	95% CI Lower limit	95% CI Upper limit	Z-value
				Within Group	12	MBO	PTSD	Christopher, 2018 MBRT	-0.05101	0.100839	-0.248651	0.146631	-0.505856	0.612958			Group		Number Studies	Point estimate	Standard error	Variance	Lower limit	Upper limit		Z-value	P-value		Lower limit	Upper limit		Tau	TauSq		Q-value	df (Q)	P-value	I-squared					analysis
				Within Group	12	MBO	PTSD	Grupe, 2021 MBRT	-0.526	0.118	-0.757276	-0.294724	-4.45763	8.28719e-06																													MBO	7	-0.68	0.05	-0.78	-0.58	-13.45
				Within Group	8	MBO	PTSD	Kelly, 2016 TIMBSR	-1.15348	0.163258	-1.47346	-0.833501	-7.06538	1.60183e-12			Fixed effect analysis																										MBSR	3	-0.64	0.13	-0.89	-0.38	-4.86
				Within Group	8	MBO	PTSD	Kim, 2013 MBSB	-1.12118	0.207537	-1.52794	-0.714411	-5.40229	6.57953e-08																													OM	3	-0.31	0.05	-0.4	-0.22	-6.82
				Within Group	8	MBO	PTSD	Kirk, 2022 MM + Yoga	-1.04451	0.14645	-1.33154	-0.75747	-7.13219	9.87876e-13			MBO		7	-0.679275	0.0504905	0.00254929	-0.778235	-0.580316		-13.4535	0								66.3889	6	2.24432e-12	90.9623					TM	9	-1.26	0.04	-1.34	-1.17	-29.35
				Within Group	12	MBO	PTSD	Shin, 2021 REP-MM	-0.922738	0.127346	-1.17233	-0.673144	-7.24589	4.29656e-13			MBSR		3	-0.636264	0.130899	0.0171346	-0.892822	-0.379707		-4.86072	1.1696e-06								0.324458	2	0.850246	0					Overall	22	-0.77	0.03	-0.83	-0.72	-29.82
				Within Group	24	MBO	PTSD	Somohano, 2022 MBRP	-0.918543	0.137257	-1.18756	-0.649525	-6.69215	2.19915e-11			OM		3	-0.308552	0.0452752	0.00204985	-0.397289	-0.219814		-6.81502	9.42491e-12								6.25756	2	0.0437711	68.0387
			Mean ES			MBO			-0.807015	0.171396	-1.14294	-0.471086	-4.70849	2.49553e-06			TM		9	-1.25723	0.0428319	0.00183457	-1.34118	-1.17328		-29.3527	0								75.6959	8	3.57825e-13	89.4314
			Pred Int			MBO			-0.807015		-1.99619	0.382					Total within																		148.667	18	0						Mixed effects analysis	Number Studies	Point estimate	SE	95% CI	95% CI	Z-value
Table 5B: Mindfulness-Based Stress Reduction (MBSR)																	Total between																		237.545	3	0										Lower limit	Upper limit
				Within Group	12	MBSR	PTSD	Gallegos, 2015 MBSR	-0.559032	0.217544	-0.985409	-0.132654	-2.56974	0.0101774			Overall		22	-0.768029	0.0259626	0.000674056	-0.83	-0.717143		-29.5821	0								386.212	21	0	94.5626					MBO	7	-0.81	0.17	-1.14	-0.47	-4.71
				Within Group	8	MBSR	PTSD	Goldsmith, 2014 MBSR	-0.645288	0.190813	-1.01927	-0.271302	-3.38179	0.000720157																													MBSR	3	-0.64	0.13	-0.89	-0.38	-4.86
				Within Group	24	MBSR	PTSD	Kimbrough, 2010 MBSR	-0.778	0.32	-1.40519	-0.150812	-2.43125	0.0150468			Mixed effects analysis			Mixed effects analysis	Mixed effects analysis		Mixed effects analysis			Mixed effects analysis																	OM	3	-0.43	0.13	-0.7	-0.17	-3.26
			Mean ES			MBSR			-0.636264	0.130899	-0.892822	-0.379707	-4.86072	1.1696e-06																													TM	9	-1.29	0.14	-1.55	-1.02	-9.42
			Pred Int			MBSR											MBO		7	-0.807015	0.171396	0.0293764	-1.14294	-0.471086		-4.70849	2.49553e-06		-1.99619	0.382156		0.429685	0.18463										Overall	22	-0.78	0.07	-0.92	-0.64	-11.11
Table 5C: Other Meditations (OM)																	MBSR		3	-0.636264	0.130899	0.0171346	-0.892822	-0.379707		-4.86072	1.1696e-06					0	0										Comparisons	Q	df (Q)	p-value
				Within Group	12	OM	PTSD	Church, 2020 Eco Meditation	-0.26251	0.0488928	-0.358338	-0.166682	-5.36909	7.9134e-08			OM		3	-0.434127	0.133144	0.0177274	-0.695085	-0.173169		-3.26057	0.00111187		-3.34167	2.47342		0.186105	0.0346352										TM vs. MBSR	11.82	1	0.0006
				Within Group	4	OM	PTSD	Schuurmans, 2019 VRM	-0.624596	0.240663	-1.09629	-0.152904	-2.59531	0.00945058			TM		9	-1.2867	0.136548	0.0186454	-1.55433	-1.01907		-9.42306	0		-2.24562	-0.327778		0.381848	0.145808										TM vs. MBO	4.79	1	0.03
				Within Group	24	OM	PTSD	Vasudeva, 2020 Kriya Yoga	-0.572707	0.138336	-0.84384	-0.301573	-4.13996	3.47359e-05			Total within																										TM vs. OM	19.98	1	8e-06
			Mean ES			OM			-0.434127	0.133144	-0.695085	-0.173169	-3.26057	0.00111187			Total between																		21.7485	3	7.35828e-05						MBSR vs. MBO	0.6	1	0.48
			Pred Int			OM			-0.434127		-3.34167	2.473					Overall		22	-0.780968	0.0702825	0.00493962	-0.91872	-0.643217		-11.1119	0		-1.88969	0.32775		0.526846	0.277567										MBSR vs. OM	1.17	1	0.28
Table 5D: Transcendental Meditation technique																																											MBO vs. OM	2.95	1	0.086
				Within Group	15	TM	PTSD	Bandy, 2019 TM	-1.97831	0.165539	-2.30276	-1.65386	-11.9507	0
				Within Group	12	TM	PTSD	Bonamer, 2019 TM	-0.696285	0.13647	-0.963761	-0.428808	-5.1021	3.35899e-07
				Within Group	12	TM	PTSD	Bonamer, 2023 TM	-0.978064	0.10733	-1.18843	-0.767701	-9.11267	0																													All Studies (N = 61): Summary statistics of the effect sizes of the four meditation categories
				Within Group	9	TM	PTSD	Didukh, 2023 TM	-1.26024	0.118516	-1.49253	-1.02795	-10.6335	0																													Fixed effect analysis	Number Studies	Point estimate	SE	95% CI Lower limit	95% CI Upper limit	Z-value
				Within Group	16	TM	PTSD	Leach, 2023 TM	-0.768857	0.190283	-1.14181	-0.395909	-4.0406	5.33152e-05																													MBO	16	-0.74	0.03	-0.81	-0.68	-22.24
				Within Group	16	TM	PTSD	Nidich, 2016 TM	-2.14716	0.180471	-2.50088	-1.79345	-11.8976	0																													MBSR	13	-0.52	0.03	-0.58	-0.46	-16.71
				Within Group	16	TM	PTSD	Nidich, 2017 TM	-1.09463	0.214291	-1.51463	-0.674623	-5.10812	3.25372e-07																													OM	14	-0.54	0.02	-0.59	-0.49	-22.43
				Within Group	1	TM	PTSD	Yoshimura, 2015 Ishinomaki TM	-1.3738	0.111391	-1.59212	-1.15548	-12.3331	0																													TM	18	-1.13	0.03	-1.19	-1.07	-35.29
				Within Group	1	TM	PTSD	Yoshimura, 2015 Sendai TM	-1.31696	0.0856841	-1.4849	-1.14902	-15.3699	0																													Overall	61	-0.7	0.01	-0.73	-0.67	-47.84
			Mean ES			TM			-1.2867	0.136548	-1.55433	-1.01907	-9.42306	0
			Pred Int			TM			-1.2867		-2.24562	-0.328
			Overall Mean ES			Overall			-0.780968	0.0702825	-0.91872	-0.643217	-11.1119	0																													Mixed effects analysis	Number Studies	Point estimate	SE	95% CI	95% CI	Z-value
			Overall Pred Int			Overall			-0.780968		-1.88969	0.328																																			Lower limit	Upper limit
																																											MBO	16	-0.66	0.1	-0.86	-0.47	-6.73
																																											MBSR	13	-0.52	0.05	-0.63	-0.42	-9.68
	Groups			Effect size and 95% confidence interval						Test of null (2-Tail)			Prediction Interval	Prediction Interval		Between-study	Between-study		Other heterogeneity statistics	Other heterogeneity statistics	Other heterogeneity statistics	Other heterogeneity statistics																					OM	14	-0.63	0.07	-0.77	-0.49	-8.83
	Group		Number Studies	Point estimate	Standard error	Variance	Lower limit	Upper limit		Z-value	P-value		Lower limit	Upper limit		Tau	TauSq		Q-value	df (Q)	P-value	I-squared																					TM	18	-1.13	0.09	-1.31	-0.95	-12.55
																																											Overall	61	-0.67	0.04	-0.74	-0.6	-18.45
	Fixed effect analysis																																										Comparisons	Q	df (Q)	p-value
																																											TM vs. MBSR	33.53	1	0
	MBO		7	-0.679275	0.0504905	0.00254929	-0.778235	-0.580316		-13.4535	0								66.3889	6	2.24432e-12	90.9623																					TM vs. MBO	12.29	1	5e-05
	TM		9	-1.25723	0.0428319	0.00183457	-1.34118	-1.17328		-29.3527	0								75.6959	8	3.57825e-13	89.4314																					TM vs. OM	19.03	1	1e-05
	Total within																		142.085	14	0																						MBSR vs. MBO	1.56	1	0.21
	Total between																		76.1959	1	0																						MBSR vs. OM	1.43	1	0.23
	Overall		16	-1.01537	0.0326624	0.00106683	-1.07938	-0.951349		-31.0867	0								218.281	15	0	93.1281																					MBO vs. OM	0.08	1	0.78
	Mixed effects analysis		Mixed effects analysis		Mixed effects analysis	Mixed effects analysis	Mixed effects analysis			Mixed effects analysis
	MBO		7	-0.807015	0.171396	0.0293764	-1.14294	-0.471086		-4.70849	2.49553e-06		-1.99619	0.382156		0.429685	0.18463
	TM		9	-1.2867	0.136548	0.0186454	-1.55433	-1.01907		-9.42306	0		-2.24562	-0.327778		0.381848	0.145808
	Total within
	Total between																		4.79153	1	0.0286
	Overall		16	-1.10045	0.106799	0.011406	-1.30977	-0.891132		-10.304	0		-2.16625	-0.0346561		0.485312	0.235528
	Groups			Effect size and 95% confidence interval						Test of null (2-Tail)			Prediction Interval	Prediction Interval		Between-study	Between-study		Other heterogeneity statistics	Other heterogeneity statistics	Other heterogeneity statistics	Other heterogeneity statistics
	Group		Number Studies	Point estimate	Standard error	Variance	Lower limit	Upper limit		Z-value	P-value		Lower limit	Upper limit		Tau	TauSq		Q-value	df (Q)	P-value	I-squared
	Fixed effect analysis
	MBSR		3	-0.636264	0.130899	0.0171346	-0.892822	-0.379707		-4.86072	1.1696e-06								0.324458	2	0.850246	0
	TM		9	-1.25723	0.0428319	0.00183457	-1.34118	-1.17328		-29.3527	0								75.6959	8	3.57825e-13	89.4314
	Total within																		76.0203	10	3.0107e-12
	Total between																		20.3276	1	6.52511e-06
	Overall		12	-1.19717	0.040708	0.00165714	-1.27696	-1.11739		-29.4088	0								96.348	11	8.88178e-16	88.583
	Mixed effects analysis		Mixed effects analysis			Mixed effects analysis	Mixed effects analysis			Mixed effects analysis
	MBSR		3	-0.636264	0.130899	0.0171346	-0.892822	-0.379707		-4.86072	1.1696e-06					0	0
	TM		9	-1.2867	0.136548	0.0186454	-1.55433	-1.01907		-9.42306	0		-2.24562	-0.327778		0.381848	0.145808
	Total within
	Total between																		11.8241	1	0.000584685
	Overall		12	-0.94775	0.0944937	0.00892905	-1.13295	-0.762546		-10.0298	0		-1.86773	-0.0277739		0.401932	0.161549
	Groups			Effect size and 95% confidence interval						Test of null (2-Tail)			Prediction Interval	Prediction Interval		Between-study	Between-study		Other heterogeneity statistics	Other heterogeneity statistics	Other heterogeneity statistics	Other heterogeneity statistics
	Group		Number Studies	Point estimate	Standard error	Variance	Lower limit	Upper limit		Z-value	P-value		Lower limit	Upper limit		Tau	TauSq		Q-value	df (Q)	P-value	I-squared
	Fixed effect analysis
	OM		3	-0.308552	0.0452752	0.00204985	-0.397289	-0.219814		-6.81502	9.42491e-12								6.25756	2	0.0437711	68.0387
	TM		9	-1.25723	0.0428319	0.00183457	-1.34118	-1.17328		-29.3527	0								75.6959	8	3.57825e-13	89.4314
	Total within																		81.9534	10	2.07723e-13
	Total between																		231.693	1	0
	Overall		12	-0.809179	0.0311146	0.000968121	-0.870163	-0.748195		-26.0064	0								313.646	11	0	96.4929
	Mixed effects analysis		Mixed effects analysis			Mixed effects analysis	Mixed effects analysis		Mixed effects analysis
	OM		3	-0.434127	0.133144	0.0177274	-0.695085	-0.173169		-3.26057	0.00111187		-3.34167	2.47342		0.186105	0.0346352
	TM		9	-1.2867	0.136548	0.0186454	-1.55433	-1.01907		-9.42306	0		-2.24562	-0.327778		0.381848	0.145808
	Total within
	Total between																		19.9842	1	7.80857e-06
	Overall		12	-0.849655	0.0953279	0.00908741	-1.03649	-0.662816		-8.91298	0		-2.22154	0.52223		0.608285	0.37001
	Groups			Effect size and 95% confidence interval						Test of null (2-Tail)			Prediction Interval	Prediction Interval		Between-study	Between-study		Other heterogeneity statistics	Other heterogeneity statistics	Other heterogeneity statistics	Other heterogeneity statistics
	Group		Number Studies	Point estimate	Standard error	Variance	Lower limit	Upper limit		Z-value	P-value		Lower limit	Upper limit		Tau	TauSq		Q-value	df (Q)	P-value	I-squared
	Fixed effect analysis
	MBO		7	-0.679275	0.0504905	0.00254929	-0.778235	-0.580316		-13.4535	0								66.3889	6	2.24432e-12	90.9623
	MBSR		3	-0.636264	0.130899	0.0171346	-0.892822	-0.379707		-4.86072	1.1696e-06								0.324458	2	0.850246	0
	Total within																		66.7134	8	2.20992e-11
	Total between																		0.0939829	1	0.759173
	Overall		10	-0.673705	0.0471076	0.00221913	-0.766034	-0.581376		-14.3014	0								66.8074	9	6.41336e-11	86.5284
	Mixed effects analysis		Mixed effects analysis			Mixed effects analysis	Mixed effects analysis			Mixed effects analysis	Mixed effects analysis
	MBO		7	-0.807015	0.171396	0.0293764	-1.14294	-0.471086		-4.70849	2.49553e-06		-1.99619	0.382156		0.429685	0.18463
	MBSR		3	-0.636264	0.130899	0.0171346	-0.892822	-0.379707		-4.86072	1.1696e-06					0	0
	Total within
	Total between																		0.626857	1	0.428511
	Overall		10	-0.699169	0.10403	0.0108222	-0.903064	-0.495274		-6.72084	1.80684e-11		-1.61771	0.219373		0.384502	0.147842
	Groups			Effect size and 95% confidence interval						Test of null (2-Tail)			Prediction Interval	Prediction Interval		Between-study	Between-study		Other heterogeneity statistics	Other heterogeneity statistics	Other heterogeneity statistics	Other heterogeneity statistics
	Group		Number Studies	Point estimate	Standard error	Variance	Lower limit	Upper limit		Z-value	P-value		Lower limit	Upper limit		Tau	TauSq		Q-value	df (Q)	P-value	I-squared
	Fixed effect analysis
	MBSR		3	-0.636264	0.130899	0.0171346	-0.892822	-0.379707		-4.86072	1.1696e-06								0.324458	2	0.850246	0
	OM		3	-0.308552	0.0452752	0.00204985	-0.397289	-0.219814		-6.81502	9.42491e-12								6.25756	2	0.0437711	68.0387
	Total within																		6.58202	4	0.159695
	Total between																		5.59806	1	0.0179804
	Overall		6	-0.343567	0.0427881	0.00183082	-0.427431	-0.259704		-8.02951	8.88178e-16								12.1801	5	0.0324019	58.9494
	Mixed effects analysis		Mixed effects analysis		Mixed effects analysis	Mixed effects analysis	Mixed effects analysis		Mixed effects analysis	Mixed effects analysis
	MBSR		3	-0.636264	0.130899	0.0171346	-0.892822	-0.379707		-4.86072	1.1696e-06					0	0
	OM		3	-0.434127	0.133144	0.0177274	-0.695085	-0.173169		-3.26057	0.00111187		-3.34167	2.47342		0.186105	0.0346352
	Total within
	Total between																		1.17203	1	0.278984
	Overall		6	-0.536914	0.0933434	0.00871299	-0.719864	-0.353965		-5.75203	8.81759e-09		-1.10363	0.0298034		0.181523	0.0329505
	Groups			Effect size and 95% confidence interval						Test of null (2-Tail)			Prediction Interval	Prediction Interval		Between-study	Between-study		Other heterogeneity statistics	Other heterogeneity statistics	Other heterogeneity statistics	Other heterogeneity statistics
	Group		Number Studies	Point estimate	Standard error	Variance	Lower limit	Upper limit		Z-value	P-value		Lower limit	Upper limit		Tau	TauSq		Q-value	df (Q)	P-value	I-squared
	Fixed effect analysis
	MBO		7	-0.679275	0.0504905	0.00254929	-0.778235	-0.580316		-13.4535	0								66.3889	6	2.24432e-12	90.9623
	OM		3	-0.308552	0.0452752	0.00204985	-0.397289	-0.219814		-6.81502	9.42491e-12								6.25756	2	0.0437711	68.0387
	Total within																		72.6465	8	1.45794e-12
	Total between																		29.8831	1	4.59122e-08
	Overall		10	-0.473784	0.0337079	0.00113622	-0.53985	-0.407718		-14.0556	0								102.53	9	0	91.222
	Mixed effects analysis		Mixed effects analysis	Mixed effects analysis		Mixed effects analysis	Mixed effects analysis			Mixed effects analysis	Mixed effects analysis
	MBO		7	-0.807015	0.171396	0.0293764	-1.14294	-0.471086		-4.70849	2.49553e-06		-1.99619	0.382156		0.429685	0.18463
	OM		3	-0.434127	0.133144	0.0177274	-0.695085	-0.173169		-3.26057	0.00111187		-3.34167	2.47342		0.186105	0.0346352
	Total within
	Total between																		2.95189	1	0.0857773
	Overall		10	-0.574463	0.105146	0.0110558	-0.780546	-0.36838		-5.46346	4.66947e-08		-1.48297	0.334048		0.379686	0.144162
Part 3, Comparing MBO, MBSR, OM TM in the U.S. Military (N= 38 studies).							Note: Frucher 2024 on Israeli military not used, which if included would have made it N = 39. 39 Military + 22 Civilian = 61 Total studies.
Military
Grouped by 4 Meditation types
	Model	Subgroup within study	Time point	Group by	Outcome	Study name	Statistics for each study					Groups			Effect size and 95% confidence interval						Test of null (2-Tail)			Prediction Interval	Prediction Interval		Between-study	Between-study		Other heterogeneity statistics	Other heterogeneity statistics	Other heterogeneity statistics	Other heterogeneity statistics				Fixed effect analysis	Number Studies	Point estimate	SE	95% CI Lower limit	95% CI Upper limit	Z-value	P-value	I2
							Hedges's g	Standard error	Z-Value	p-Value		Group		Number Studies	Point estimate	Standard error	Variance	Lower limit	Upper limit		Z-value	P-value		Lower limit	Upper limit		Tau	TauSq		Q-value	df (Q)	P-value	I-squared				MBO	9	-0.79	0.04	-0.87	-0.7	-17.79	0	67.35
		Within Group	8	MBO	PTSD	Heffner, 2014 Houston IRV	-0.28	0.230557	-1.21445	0.224577																											MBSR	10	-0.51	0.03	-0.57	-0.45	-16.02	0	66.19
		Within Group	12	MBO	PTSD	Heffner, 2014 Richmond MMIP	-0.27	0.213932	-1.26208	0.20692		Fixed effect analysis																									OM	11	-0.63	0.03	-0.68	-0.57	-21.96	0	82.69
		Within Group	12	MBO	PTSD	Heffner, 2014 Richmond MMTH	-0.36	0.197849	-1.81957	0.0688248																											TM	8	-1.03	0.05	-1.13	-0.93	-20.31	0	43.57
		Within Group	8	MBO	PTSD	Heffner, 2016 New York Brief Mindfulness	-0.35	0.31	-1.12903	0.258884		MBO		9	-0.78773	0.0442691	0.00195975	-0.874496	-0.700964		-17.7941	0								24.5002	8	0.00188832	67.3472				Overall	38	-0.67	0.02	-0.7	-0.63	-37.19	0	82.05
		Within Group	8	MBO	PTSD	Heffner, 2016 South Carolina MBPT	-0.92	0.469	-1.96162	0.0498067		MBSR		10	-0.511828	0.031957	0.00102125	-0.574462	-0.449193		-16.0162	0								26.6165	9	0.00161828	66.1864
		Within Group	8	MBO	PTSD	King, 2013 MBCT	-0.59	0.228	-2.58772	0.00966137		OM		11	-0.626522	0.0285267	0.000813774	-0.682433	-0.570611		-21.9626	0								57.762	10	9.58429e-09	82.6876
		Within Group	8	MBO	PTSD	Norman, 2020 MBCBT Vets	-0.5864	0.35	-1.67543	0.0938502		TM		8	-1.03294	0.0508481	0.00258553	-1.1326	-0.933281		-20.3143	0								12.4058	7	0.0879804	43.5746				Mixed effects analysis	Number Studies	Point estimate	SE	95% CI	95% CI	Z-value	P-value	Predict Int Lower limit	Predict Int Upper limit
		Within Group	14	MBO	PTSD	Norman, 2020 MBCBT WW	-0.42	0.36	-1.16667	0.243345		Total within																		121.284	34	9.92995e-12									Lower limit	Upper limit
		Within Group	3	MBO	PTSD	Zalta, 2018 MBSR + Yoga	-0.899482	0.0503798	-17.854	0		Total between																		84.8211	3	0					MBO	9	-0.52	0.13	-0.77	-0.27	-4.1	4e-05	-1.26	0.22
	Mean ES			MBO			-0.523011	0.127568	-4.09985	4.13417e-05		Overall		38	-0.667468	0.0179459	0.000322054	-0.702642	-0.632295		-37.1935	0								206.105	37	0	82.048				MBSR	10	-0.51	0.06	-0.63	-0.39	-8.27	0	-0.87	-0.14
	Pred Int			MBO			-0.523011																														OM	11	-0.67	0.07	-0.82	-0.53	-9.07	0	-1.18	-0.16
		Within Group	8	MBSR	PTSD	Azad, 2014 MBSR	-0.909683	0.386567	-2.35324	0.0186107		Mixed effects analysis	Mixed effects analysis		Mixed effects analysis		Mixed effects analysis				Mixed effects analysis																TM	8	-1.04	0.07	-1.18	-0.89	-13.85	0	-1.41	-0.66
		Within Group	8	MBSR	PTSD	Bremner, 2017 MBSR	-0.876192	0.206531	-4.24242	2.21118e-05																											Overall	38	-0.69	0.04	-0.76	-0.61	-18.08	0	-1.18	-0.2
		Within Group	12	MBSR	PTSD	Cole, 2015 MBSR	-0.281889	0.174412	-1.61623	0.106046		MBO		9	-0.523011	0.127568	0.0162737	-0.773041	-0.272982		-4.09985	4.13417e-05		-1.26321	0.217191		0.285859	0.0817152									Comparisons	Q	df (Q)	p-value
		Within Group	16	MBSR	PTSD	Davis, 2018 MBSR	-0.425285	0.0598516	-7.10565	1.19749e-12		MBSR		10	-0.506049	0.0612133	0.00374707	-0.626025	-0.386073		-8.26697	2.22045e-16		-0.872841	-0.139257		0.146809	0.0215528									TM vs. MBSR	30.21	1	4e-08
		Within Group	24	MBSR	PTSD	Kearney, 2012 MBSR	-0.626271	0.0754165	-8.30417	0		OM		11	-0.670837	0.0739948	0.00547523	-0.815864	-0.525809		-9.066	0		-1.17889	-0.162781		0.21205	0.0449651									TM vs. MBO	12.11	1	0.0005
		Within Group	16	MBSR	PTSD	Kearney, 2013 MBSR	-0.359949	0.113285	-3.17737	0.00148616		TM		8	-1.03775	0.0749086	0.00561129	-1.18457	-0.890936		-13.8536	0		-1.4117	-0.663809		0.133205	0.0177437									TM vs. OM	12.14	1	0.0005
		Within Group	8	MBSR	PTSD	Niles, 2012 MBSR	-0.15247	0.147849	-1.03125	0.302422		Total within																									MBSR vs. MBO	0.014	1	0.9
		Within Group	8	MBSR	PTSD	Omidi, 2013 MBSR	-0.55116	0.108083	-5.09941	3.40706e-07		Total between																		32.3617	3	4.39451e-07					MBSR vs. OM	2.94	1	0.09
		Within Group	17	MBSR	PTSD	Polusny, 2015 MBSR	-0.744132	0.0830657	-8.95836	0		Overall		38	-0.688724	0.0380921	0.00145101	-0.763383	-0.614065		-18.0805	0		-1.18227	-0.195178		0.240355	0.0577706									MBO vs. OM	1	1	0.32
		Within Group	8	MBSR	PTSD	Possemato, 2016 MBSR	-0.433623	0.0966696	-4.48561	7.27046e-06
	Mean ES			MBSR			-0.506049	0.0612133	-8.26697	2.22045e-16
	Pred Int			MBSR			-0.506049
		Within Group	52	OM	PTSD	Bayley, 2022 Kriya Yoga	-0.253782	0.0881162	-2.88008	0.00397571	Palo Alto, Cal
		Within Group	6	OM	PTSD	Bormann, 2008 MR	-0.654153	0.280277	-2.33395	0.0195982
		Within Group	6	OM	PTSD	Bormann, 2013 MR	-0.483489	0.0702668	-6.88076	5.95346e-12
		Within Group	8	OM	PTSD	Bormann, 2018 MR	-0.825842	0.0689957	-11.9695	0
		Within Group	8	OM	PTSD	Heffner, 2014 Loma Linda MR	-1.13755	0.122781	-9.26487	0
		Within Group	8	OM	PTSD	Heffner, 2014 Saginaw AMM	-0.465765	0.122844	-3.79151	0.000149733
		Within Group	8	OM	PTSD	Heffner, 2014 San Diego MR	-0.664253	0.0791982	-8.38722	0
		Within Group	24	OM	PTSD	Kearney, 2021 LKM	-0.563891	0.063726	-8.84869	0	Seatle, Wash
		Within Group	10	OM	PTSD	Lang, 2019 LKM	-1.08699	0.183713	-5.91677	3.28333e-09	San Diego VA
		Within Group	8	OM	PTSD	Lang, 2020 LKM	-0.66108	0.111572	-5.92517	3.11977e-09
		Within Group	48	OM	PTSD	Seppala, 2014 Kriya Yoga	-0.796238	0.194321	-4.09755	4.17545e-05	U. of Wisc
	Mean ES			OM			-0.670837	0.0739948	-9.066	0
	Pred Int			OM			-0.670837
		Within Group	12	TM	PTSD	Bellehsen, 2021 TM	-0.948862	0.14815	-6.40475	1.50611e-10
		Within Group	12	TM	PTSD	Brooks, 1985 TM	-1.12	0.22	-5.09091	3.56351e-07
		Within Group	8	TM	PTSD	Heffner, 2014 Minneapolis TM	-0.86	0.274	-3.13869	0.00169707
		Within Group	8	TM	PTSD	Heffner, 2014 Saginaw TM	-1.19	0.218598	-5.44377	5.21641e-08
		Within Group	12.5	TM	PTSD	Herron, 2017 TM	-1.34451	0.128622	-10.4532	0
		Within Group	17	TM	PTSD	Kang, 2018 TM	-0.767899	0.117045	-6.56074	5.35407e-11
		Within Group	13	TM	PTSD	Nidich, 2018 TM	-1.04387	0.0846443	-12.3325	0
		Within Group	8	TM	PTSD	Rosenthal, 2011 TM	-1.03569	0.274381	-3.77464	0.000160239
	Mean ES			TM			-1.03775	0.0749086	-13.8536	0
	Pred Int			TM			-1.03775
	Random			Overall			-0.688724	0.0380921	-18.0805	0
	Pred Int			Overall			-0.688724
Military	Groups			Effect size and 95% confidence interval						Test of null (2-Tail)			Prediction Interval	Prediction Interval		Between-study	Between-study		Other heterogeneity statistics	Other heterogeneity statistics	Other heterogeneity statistics	Other heterogeneity statistics
	Group		Number Studies	Point estimate	Standard error	Variance	Lower limit	Upper limit		Z-value	P-value		Lower limit	Upper limit		Tau	TauSq		Q-value	df (Q)	P-value	I-squared
	Fixed effect analysis
	MBSR		10	-0.511828	0.031957	0.00102125	-0.574462	-0.449193		-16.0162	0								26.6165	9	0.00161828	66.1864
	TM		8	-1.03294	0.0508481	0.00258553	-1.1326	-0.933281		-20.3143	0								12.4058	7	0.0879804	43.5746
	Total within																		39.0223	16	0.0010796
	Total between																		75.2914	1	0
	Overall		18	-0.659379	0.0270571	0.000732085	-0.71241	-0.606349		-24.37	0								114.314	17	2.22045e-16	85.1286
	Mixed effects analysis		Mixed effects analysis		Mixed effects analysis	Mixed effects analysis	Mixed effects analysis			Mixed effects analysis	Mixed effects analysis
	MBSR		10	-0.506049	0.0612133	0.00374707	-0.626025	-0.386073		-8.26697	2.22045e-16		-0.872841	-0.139257		0.146809	0.0215528
	TM		8	-1.03775	0.0749086	0.00561129	-1.18457	-0.890936		-13.8536	0		-1.4117	-0.663809		0.133205	0.0177437
	Total within
	Total between																		30.2094	1	3.87998e-08
	Overall		18	-0.718943	0.0473999	0.00224675	-0.811845	-0.626041		-15.1676	0		-1.32442	-0.113465		0.281655	0.0793294
	Groups			Effect size and 95% confidence interval						Test of null (2-Tail)			Prediction Interval	Prediction Interval		Between-study	Between-study		Other heterogeneity statistics	Other heterogeneity statistics	Other heterogeneity statistics	Other heterogeneity statistics
	Group		Number Studies	Point estimate	Standard error	Variance	Lower limit	Upper limit		Z-value	P-value		Lower limit	Upper limit		Tau	TauSq		Q-value	df (Q)	P-value	I-squared
	Fixed effect analysis
	MBO		9	-0.78773	0.0442691	0.00195975	-0.874496	-0.700964		-17.7941	0								24.5002	8	0.00188832	67.3472
	TM		8	-1.03294	0.0508481	0.00258553	-1.1326	-0.933281		-20.3143	0								12.4058	7	0.0879804	43.5746
	Total within																		36.906	15	0.00130614
	Total between																		13.2288	1	0.000275687
	Overall		17	-0.893456	0.0333883	0.00111478	-0.958896	-0.828016		-26.7595	0								50.1347	16	2.18188e-05	68.086
	Mixed effects analysis		Mixed effects analysis			Mixed effects analysis	Mixed effects analysis			Mixed effects analysis	Mixed effects analysis
	MBO		9	-0.523011	0.127568	0.0162737	-0.773041	-0.272982		-4.09985	4.13417e-05		-1.26321	0.217191		0.285859	0.0817152
	TM		8	-1.03775	0.0749086	0.00561129	-1.18457	-0.890936		-13.8536	0		-1.4117	-0.663809		0.133205	0.0177437
	Total within
	Total between																		12.107	1	0.00050234
	Overall		17	-0.905775	0.0645954	0.00417256	-1.03238	-0.77917		-14.0223	0		-1.40069	-0.410863		0.223029	0.049742
	Groups			Effect size and 95% confidence interval						Test of null (2-Tail)			Prediction Interval	Prediction Interval		Between-study	Between-study		Other heterogeneity statistics	Other heterogeneity statistics	Other heterogeneity statistics	Other heterogeneity statistics
	Group		Number Studies	Point estimate	Standard error	Variance	Lower limit	Upper limit		Z-value	P-value		Lower limit	Upper limit		Tau	TauSq		Q-value	df (Q)	P-value	I-squared
	Fixed effect analysis
	OM		11	-0.626522	0.0285267	0.000813774	-0.682433	-0.570611		-21.9626	0								57.762	10	9.58429e-09	82.6876
	TM		8	-1.03294	0.0508481	0.00258553	-1.1326	-0.933281		-20.3143	0								12.4058	7	0.0879804	43.5746
	Total within																		70.1677	17	2.01798e-08
	Total between																		48.5913	1	3.15292e-12
	Overall		19	-0.723816	0.0248789	0.000618961	-0.772578	-0.675055		-29.0936	0								118.759	18	1.11022e-16	84.8433
	Mixed effects analysis		Mixed effects analysis			Mixed effects analysis	Mixed effects analysis			Mixed effects analysis	Mixed effects analysis
	OM		11	-0.670837	0.0739948	0.00547523	-0.815864	-0.525809		-9.066	0		-1.17889	-0.162781		0.21205	0.0449651
	TM		8	-1.03775	0.0749086	0.00561129	-1.18457	-0.890936		-13.8536	0		-1.4117	-0.663809		0.133205	0.0177437
	Total within
	Total between																		12.1435	1	0.000492604
	Overall		19	-0.852044	0.0526423	0.00277121	-0.955221	-0.748867		-16.1855	0		-1.41561	-0.288475		0.261879	0.0685806
	Groups			Effect size and 95% confidence interval						Test of null (2-Tail)			Prediction Interval	Prediction Interval		Between-study	Between-study		Other heterogeneity statistics	Other heterogeneity statistics	Other heterogeneity statistics	Other heterogeneity statistics
	Group		Number Studies	Point estimate	Standard error	Variance	Lower limit	Upper limit		Z-value	P-value		Lower limit	Upper limit		Tau	TauSq		Q-value	df (Q)	P-value	I-squared
	Fixed effect analysis
	MBO		9	-0.78773	0.0442691	0.00195975	-0.874496	-0.700964		-17.7941	0								24.5002	8	0.00188832	67.3472
	MBSR		10	-0.511828	0.031957	0.00102125	-0.574462	-0.449193		-16.0162	0								26.6165	9	0.00161828	66.1864
	Total within																		51.1167	17	2.8291e-05
	Total between																		25.5358	1	4.34253e-07
	Overall		19	-0.606348	0.0259111	0.000671383	-0.657133	-0.555563		-23.4011	0								76.6525	18	3.27915e-09	76.5174
	Mixed effects analysis		Mixed effects analysis		Mixed effects analysis	Mixed effects analysis	Mixed effects analysis			Mixed effects analysis	Mixed effects analysis
	MBO		9	-0.523011	0.127568	0.0162737	-0.773041	-0.272982		-4.09985	4.13417e-05		-1.26321	0.217191		0.285859	0.0817152
	MBSR		10	-0.506049	0.0612133	0.00374707	-0.626025	-0.386073		-8.26697	2.22045e-16		-0.872841	-0.139257		0.146809	0.0215528
	Total within
	Total between																		0.0143712	1	0.904578
	Overall		19	-0.509224	0.0551885	0.00304577	-0.617391	-0.401056		-9.22698	0		-0.97606	-0.042387		0.214276	0.0459142
	Groups			Effect size and 95% confidence interval						Test of null (2-Tail)			Prediction Interval	Prediction Interval		Between-study	Between-study		Other heterogeneity statistics	Other heterogeneity statistics	Other heterogeneity statistics	Other heterogeneity statistics
	Group		Number Studies	Point estimate	Standard error	Variance	Lower limit	Upper limit		Z-value	P-value		Lower limit	Upper limit		Tau	TauSq		Q-value	df (Q)	P-value	I-squared
	Fixed effect analysis
	MBSR		10	-0.511828	0.031957	0.00102125	-0.574462	-0.449193		-16.0162	0								26.6165	9	0.00161828	66.1864
	OM		11	-0.626522	0.0285267	0.000813774	-0.682433	-0.570611		-21.9626	0								57.762	10	9.58429e-09	82.6876
	Total within																		84.3785	19	3.23397e-10
	Total between																		7.16872	1	0.00741857
	Overall		21	-0.575659	0.0212812	0.000452891	-0.617369	-0.533948		-27.0501	0								91.5472	20	3.97126e-11	78.1533
	Mixed effects analysis		Mixed effects analysis	Mixed effects analysis		Mixed effects analysis	Mixed effects analysis			Mixed effects analysis	Mixed effects analysis
	MBSR		10	-0.506049	0.0612133	0.00374707	-0.626025	-0.386073		-8.26697	2.22045e-16		-0.872841	-0.139257		0.146809	0.0215528
	OM		11	-0.670837	0.0739948	0.00547523	-0.815864	-0.525809		-9.066	0		-1.17889	-0.162781		0.21205	0.0449651
	Total within
	Total between																		2.94449	1	0.0861708
	Overall		21	-0.573003	0.0471658	0.00222462	-0.665446	-0.48056		-12.1487	0		-0.976887	-0.169119		0.187114	0.0350116
	Groups			Effect size and 95% confidence interval						Test of null (2-Tail)			Prediction Interval	Prediction Interval		Between-study	Between-study		Other heterogeneity statistics	Other heterogeneity statistics	Other heterogeneity statistics	Other heterogeneity statistics
	Group		Number Studies	Point estimate	Standard error	Variance	Lower limit	Upper limit		Z-value	P-value		Lower limit	Upper limit		Tau	TauSq		Q-value	df (Q)	P-value	I-squared
	Fixed effect analysis
	MBO		9	-0.78773	0.0442691	0.00195975	-0.874496	-0.700964		-17.7941	0								24.5002	8	0.00188832	67.3472
	OM		11	-0.626522	0.0285267	0.000813774	-0.682433	-0.570611		-21.9626	0								57.762	10	9.58429e-09	82.6876
	Total within																		82.2622	18	3.4342e-10
	Total between																		9.37006	1	0.00220558
	Overall		20	-0.673822	0.0239793	0.000575007	-0.72082	-0.626823		-28.1001	0								91.6323	19	1.70212e-11	79.2649
	Mixed effects analysis		Mixed effects analysis	Mixed effects analysis		Mixed effects analysis	Mixed effects analysis			Mixed effects analysis	Mixed effects analysis
	MBO		9	-0.523011	0.127568	0.0162737	-0.773041	-0.272982		-4.09985	4.13417e-05		-1.26321	0.217191		0.285859	0.0817152
	OM		11	-0.670837	0.0739948	0.00547523	-0.815864	-0.525809		-9.066	0		-1.17889	-0.162781		0.21205	0.0449651
	Total within
	Total between																		1.00475	1	0.316163
	Overall		20	-0.633622	0.0640067	0.00409686	-0.759073	-0.508171		-9.89931	0		-1.11059	-0.156656		0.217817	0.0474444
[truncated: 3 more columns]
