# Supplementary material for: Effectiveness of Meditation Techniques in Treating Post-Traumatic Stress Disorder: A Systematic Review and Meta-Analysis
Source: Medicina (Kaunas). 2024 Dec 12;60(12):2050. doi: 10.3390/medicina60122050 (PMC11678240; doi:10.3390/medicina60122050)
Supplement: Supplementary file 1 [file medicina-60-02050-s001.zip › Table S3. Clear Scores for Individual Studies in 4 Categoies of Meditation.xlsx]

## Sheet: Results
	MBO	MBSR	OM	TM
MBO	1
MBSR	0.698159	1
OM	0.698159	1	1
TM	0.603862	0.927494	0.927494	1

## Sheet: Sheet1
																					Figure
		MEDITATION CLEAR SCORE V3
			Transcendental Meditation Technique																	CLEAR2
		Study ID	1	2	3	4	5	6	7	8	9	10	11	12	13	14	15	Total		TM
		Brooks & Scarano 85 TM	1	0	1	1	1	0	0	1	0	1	1	1	0	1	0	9		0.714286
		Heffner 2014 Minn TM	0	0	1	1	1	1	0	0	0	1	1	1	0	0	0	7		0.857143
		Heffner 2014 Sag TM	1	1	1	1	1	1	0	0	0	1	0	1	0	1	0	9		0.857143
		Nidich et al 2016 TM	1	1	0	1	1	0	1	0	0	1	0	1	1	1	1	10		0.714286
		Nidich et al 2017 TM	1	1	0	1	1	0	1	1	0	1	0	1	0	1	0	9		0.714286
		Nidich et al 2018 TM	1	1	1	1	1	0	1	1	1	1	1	1	1	1	1	14		0.857143	Variable	MBO	MBSR	OM	TM
		Bellehsen 2021 TM	1	1	1	1	1	1	1	1	0	1	0	1	0	1	1	12		1
		Bonamer, 2024 TM	1	1	0	1	1	1	1	1	1	1	0	1	0	1	1	12		0.857143
		Leach et al 2023 TM	1	1	0	1	1	0	1	1	1	1	1	1	1	1	1	13		0.714286	Mean	8.33	7.75	8.79	8.79
		Rees at al 2013 TM	1	1	0	1	1	1	0	1	1	1	0	1	0	1	1	11		0.714286	SD	2.85	3	3.07	2.88
		Yoshimura et al 2015 TM	1	0	0	1	1	0	0	0	1	1	0	0	0	1	0	6		0.428571	SEM	0.735867	0.75	0.820492	0.660717
		Bandy et al 2020 TM	1	0	0	1	1	0	1	0	1	1	0	1	0	1	0	8		0.714286	N	15	16	14	19
		Diduhk et al 2023 TM	1	0	0	1	1	0	1	1	0	1	0	1	0	0	0	7		0.714286	Test		t	df	p
		Rosenthal et al 2011 TM	0	0	1	1	1	1	0	0	0	1	0	1	0	0	0	6		0.857143	TM vs. MBSR		1.04	33	0.3
		Heffner et al 2014 TM	1	1	1	1	1	1	1	0	1	1	1	1	0	1	0	12		1	TM vs. MBO		0.46	32	0.65
		Rees et al 2014 TM	0	0	0	1	1	1	0	0	0	1	0	1	0	0	0	5		0.714286	TM vs. OM		0	31	1
		Herron & Rees 2018 TM	0	0	0	1	1	0	0	0	0	1	0	1	0	0	1	5		0.571429	MBSR vs. MBO		0.55	29	0.59
		Kang et al 2018 TM	0	0	1	1	1	1	0	0	0	1	0	1	0	0	0	6		0.857143	MBSR vs. OM		0.94	28	0.36
		Fruchter, 2023 TM	0	0	1	1	1	1	0	0	0	1	0	1	0	0	0	6		0.857143	MBO vs OM		0.42	27	0.68
		Mean	0.722222	0.5	0.444444	1	1	0.526316	0.5	0.444444	0.388889	1	0.277778	0.944444	0.166667	0.666667	0.368421	8.78947	2.87864	0.774436
CLEAR 2		Percent																		0.13732
				Mindfulness Based Stress Reduction
		Study ID	1	2	3	4	5	6	7	8	9	10	11	12	13	14	15	Total		MBSR
		Bremner, 2017 MBSR	1	1	1	1	1	1	0	1	1	1	1	0	0	0	0	10		0.714286
		Davis, 2018 MBSR	1	1	1	1	1	1	1	1	1	1	1	0	0	1	0	12		0.857143
		Heffner, 2014 Syracuse MBSR	1	1	1	1	1	1	0	0	0	1	0	0	0	0	0	7		0.714286
		Kearney, 2012 MBSR	0	0	0	1	1	1	1	0	0	1	0	0	0	0	0	5		0.714286
		Kearney, 2013 MBSR	1	1	0	1	1	1	1	1	0	1	0	0	0	1	1	10		0.714286
		Niles, 2011 MBSR	1	1	1	1	1	1	1	1	1	1	1	0	0	0	0	11		0.857143
		Polusny, 2015 MBSR	1	1	1	1	1	1	0	1	1	1	1	0	0	1	1	12		0.714286
		Possemato, 2016 MBSR	1	1	1	1	1	1	1	0	1	1	1	0	0	1	0	11		0.857143
		Omidi, 2013 MBSR	1	0	0	1	1	1	0	0	0	0	0	0	0	1	0	5		0.428571
		Azad, 2014 MBSR	1	0	0	0	1	1	0	0	0	1	0	1	0	1	0	6		0.571429
		Bremner, 2017 MBSR	1	1	1	1	1	1	0	1	1	1	1	0	0	0	0	10		0.714286
		Zhang, 2017 MBSR	1	1	0	1	1	1	0	0	0	1	0	0	0	1	0	7		0.571429
		Kimbrough, 2010 MBSR	0	0	0	1	1	1	1	0	0	1	0	0	0	0	0	5		0.714286
		Goldsmith, 2014 MBSR	0	0	0	1	1	1	1	0	0	1	0	0	0	0	0	5		0.714286
		Cole, 2015 MBSR	0	0	0	1	1	1	0	0	0	1	0	0	0	0	0	4		0.571429
		Gallegos, 2015 MBSR	0	0	0	1	1	1	0	0	0	1	0	0	0	0	0	4		0.571429
		Mean	0.6875	0.5625	0.4375	0.9375	1	1	0.4375	0.375	0.375	0.9375	0.375	0.0625	0	0.4375	0.125	7.75	3	0.6875
																				0.119167
				Mindfulness-Based Other
		Study ID	1	2	3	4	5	6	7	8	9	10	11	12	13	14	15	Total		MBO
		Kim, 2013 MB Streatch & Breath	1	1	0	1	1	1	0	1	0	1	1	0	0	1	0	9		0.571429
		Heffner, 2016 New York Brief Mindfulness	1	1	1	1	1	1	0	0	0	1	0	0	0	1	0	8		0.714286
		Heffner, 2016 South Carolina MB PTSD	1	1	1	1	1	1	1	1	1	1	1	0	0	0	0	11		0.857143
		Heffner, 2014 Houston Inner Resources (Mantra Meditation and Mindfulness)	1	1	1	1	1	1	1	1	1	1	1	0	0	1	0	12		0.857143
		Kelly, 2016 Trauma Informed MBSR	1	1	0	1	1	1	0	1	0	1	0	1	0	1	1	10		0.714286
		Christopher 2018 MBRT MB Resilience	1	1	1	1	1	1	0	1	0	1	0	0	0	1	1	10		0.714286
		King, 2013 MB Cognitive Therapy	1	0	1	1	1	1	1	1	1	1	1	1	0	1	1	13		1
		Heffner, 2014 Richmond MM In-Person or Teleconference	1	0	1	1	1	1	1	0	1	1	1	0	0	1	0	10		0.857143
		Shin, 2021 REP-MM Resilience Enhancement with Mindfulness Meditation	1	0	0	1	1	1	0	1	1	1	0	1	0	1	1	10		0.714286
		Heffner, 2014 Cincinnati MB Cogntive Therapy	0	0	1	1	1	1	0	0	0	1	0	0	0	0	0	5		0.714286
		Zalta, 2018 MM, Yoga, CBT	0	0	0	1	1	1	0	0	0	1	0	0	0	0	1	5		0.571429
		Grupe, 2019 MBRT MB Resilience	0	0	0	1	1	1	1	0	0	1	0	1	0	0	0	6		0.857143
		Norman, 2020 MBCBT Mindfulness-Based Cognitive Behavioral Therapy	0	0	0	1	1	1	0	0	0	0	0	0	0	1	0	4		0.428571
		Somohano, 2022 MBRP Mindfulness-Based Relapse Prevention	0	0	0	1	1	1	1	0	0	1	0	0	0	0	0	5		0.714286
		Kirk, 2022 Mindfulness, Yoga, CBT	1	0	1	1	1	1	0	0	0	1	0	0	0	0	1	7		0.714286
		Mean	0.666667	0.4	0.533333	1	1	1	0.4	0.466667	0.333333	0.933333	0.333333	0.266667	0	0.6	0.4	8.33333	2.84521	0.733333
																				0.14149
				Other Meditation							0.355556
		Study ID	1	2	3	4	5	6	7	8	9	10	11	12	13	14	15	Total		OM
		Heffner, 2014 Loma Linda MR Mantram Repitition	1	0	1	1	1	1	0	1	1	1	1	0	0	1	0	10		0.714286
		Bormann, 2018 MR Mantram Repitition	1	1	1	1	1	0	0	0	1	1	1	0	0	1	0	9		0.571429
		Heffner, 2014 San Diego MR Mantram Repitition	0	0	1	1	1	1	0	0	0	1	0	0	0	0	0	5		0.714286
		Bormann, 2008 MR Mantram Repitition	1	1	1	1	1	1	0	0	0	1	0	0	0	1	0	8		0.714286
		Bormann, 2013 MR Mantram Repetition	1	1	1	1	1	1	1	1	0	1	0	0	0	1	1	11		0.857143
		Seppala, 2014 SKY Sudashan Kriya Yoga	1	1	1	1	1	1	0	1	0	1	0	0	0	1	0	9		0.714286
		Heffner, Saginaw 2014 AMM Adopted Mantrum Meditation	1	1	1	1	1	1	1	0	1	1	1	1	0	1	0	12		1
		Schuurmans, 2019 Game-Based Meditation	0	1	1	1	1	1	0	1	1	0	0	0	0	0	0	7		0.571429
		Bayley, 2020 SKY (Breathing-Based meditation) and Cognitive Processing Therapy	1	1	1	1	1	1	1	1	0	1	1	0	0	1	1	12		0.857143
		Kearney, 2021 LKM Loving-Kindness Meditation	1	1	1	0	1	1	1	1	1	1	1	1	1	1	1	14		0.857143	CLEAR Items	1	2	3	4	5	6	7	8	9	10	11	12	13	14	15
		Church, 2022 EM Eco Meditation	1	0	0	1	1	1	0	0	0	1	0	0	0	0	0	5		0.571429	MBO	0.722222	0.5	0.444444	1	1	0.526316	0.5	0.444444	0.388889	1	0.277778	0.944444	0.166667	0.666667	0.368421
		Lang, 2020 LKM Compassion Meditation	0	0	0	1	1	1	0	0	0	1	0	0	0	0	0	4		0.571429	MBSR	0.666667	0.4	0.533333	1	1	1	0.4	0.466667	0.333333	0.933333	0.333333	0.266667	0	0.6	0.4
		Lang, 2019 LKM Compassion Meditation	1	1	1	1	1	1	0	1	1	1	1	0	0	1	0	11		0.714286	OM	0.666667	0.4	0.533333	1	1	1	0.4	0.466667	0.333333	0.933333	0.333333	0.266667	0	0.6	0.4
		Vasudev, 2020 SKY Sudashan Kriya Yoga	0	0	0	1	1	1	1	0	0	1	0	1	0	0	0	6		0.857143	TM	0.714286	0.642857	0.785714	0.928571	1	0.928571	0.357143	0.5	0.428571	0.928571	0.428571	0.214286	0.0714286	0.642857	0.214286
		Mean	0.714286	0.642857	0.785714	0.928571	1	0.928571	0.357143	0.5	0.428571	0.928571	0.428571	0.214286	0.0714286	0.642857	0.214286	8.78571	3.06791	0.734694
																				0.135609	Correlation Matrix
																						MBO	MBSR	OM	TM
																					MBO	1
																					MBSR	0.698159	1
																					OM	0.698159	1	1
																					TM	0.603862	0.927494	0.927494	1
