# Supplementary material for: Effectiveness of Meditation Techniques in Treating Post-Traumatic Stress Disorder: A Systematic Review and Meta-Analysis
Source: Medicina (Kaunas). 2024 Dec 12;60(12):2050. doi: 10.3390/medicina60122050 (PMC11678240; doi:10.3390/medicina60122050)
Supplement: Supplementary file 1 [file medicina-60-02050-s001.zip › Table S4. Results of All Meditation Techniques on PTSD.xlsx]

## Sheet: Sheet1
														U.S. Military Basic Analysis of MBO, MBSR, OM, and TM, N = 39 With Fruchter
Basic Analysis of MBO, MBSR, OM, and TM, N = 61																																		U.S. Military Basic Analysis of MBO, MBSR, OM, and TM, N = 38 Without Fruchter
					Column1	Column2	Column3	Column4	Column5	Column6	Column7	Column8		Model	Subgroup within study	Time point	Group by	Outcome	Study name	Statistics for each study
Model	Subgroup within study	Time point	Group by	Outcome	Study Name: Mindfulness-Based Other (MBO)	Hedegs's g	Standard Error	Variance	Lower Limit	Uper Limit	Z-Value	p-Value								Hedges's g	Standard error	Z-Value	p-Value											Model	Subgroup within study	Time point	Group by	Outcome	Study name	Statistics for each study					Table. U.S. Military Basic Analysis of MBO, MBSR, OM, and TM, N = 38 Without Fruchter
	Within Group	12	MBO	PTSD	Christopher, 2018 MBRT	-0.05101	0.100839	0.0101685	-0.248651	0.146631	-0.505856	0.612958			Within Group	8	MBO	PTSD	Heffner, 2014 Houston IRV	-0.28	0.230557	-1.21445	0.224577																	Hedges's g	Standard error	Z-Value	p-Value		Groups			Effect size and 95% confidence interval
	Within Group	12	MBO	PTSD	Grupe, 2021 MBRT	-0.526	0.118	0.013924	-0.757276	-0.294724	-4.45763	8.28719e-06			Within Group	12	MBO	PTSD	Heffner, 2014 Richmond MMIP	-0.27	0.213932	-1.26208	0.20692												Within Group	8	MBO	PTSD	Heffner, 2014 Houston IRV	-0.28	0.230557	-1.21445	0.224577		Group		Number Studies	Point estimate	Standard error
	Within Group	8	MBO	PTSD	Heffner, 2014 Houston IRV	-0.28	0.230557	0.0531567	-0.731884	0.171884	-1.21445	0.224577			Within Group	12	MBO	PTSD	Heffner, 2014 Richmond MMTH	-0.36	0.197849	-1.81957	0.0688248												Within Group	12	MBO	PTSD	Heffner, 2014 Richmond MMIP	-0.27	0.213932	-1.26208	0.20692
	Within Group	12	MBO	PTSD	Heffner, 2014 Richmond MMIP	-0.27	0.213932	0.0457671	-0.6893	0.1493	-1.26208	0.20692			Within Group	8	MBO	PTSD	Heffner, 2016 New York Brief Mindfulness	-0.35	0.31	-1.12903	0.258884												Within Group	12	MBO	PTSD	Heffner, 2014 Richmond MMTH	-0.36	0.197849	-1.81957	0.0688248		Fixed effect analysis
	Within Group	12	MBO	PTSD	Heffner, 2014 Richmond MMTH	-0.36	0.197849	0.0391443	-0.747777	0.0277772	-1.81957	0.0688248			Within Group	8	MBO	PTSD	Heffner, 2016 South Carolina MBPT	-0.92	0.469	-1.96162	0.0498067												Within Group	8	MBO	PTSD	Heffner, 2016 New York Brief Mindfulness	-0.35	0.31	-1.12903	0.258884
	Within Group	8	MBO	PTSD	Heffner, 2016 New York Brief Mindfulness	-0.35	0.31	0.0961	-0.957589	0.257589	-1.12903	0.258884			Within Group	8	MBO	PTSD	King, 2013 MBCT	-0.59	0.228	-2.58772	0.00966137												Within Group	8	MBO	PTSD	Heffner, 2016 South Carolina MBPT	-0.92	0.469	-1.96162	0.0498067		MBO		9	-0.78773	0.0442691
	Within Group	8	MBO	PTSD	Heffner, 2016 South Carolina MBPT	-0.92	0.469	0.219961	-1.83922	-0.000776891	-1.96162	0.0498067			Within Group	8	MBO	PTSD	Norman, 2020 MBCBT Vets	-0.5864	0.35	-1.67543	0.0938502												Within Group	8	MBO	PTSD	King, 2013 MBCT	-0.59	0.228	-2.58772	0.00966137		MBSR		10	-0.511828	0.031957
	Within Group	8	MBO	PTSD	Kelly, 2016 TIMBSR	-1.15348	0.163258	0.0266533	-1.47346	-0.833501	-7.06538	1.60183e-12			Within Group	14	MBO	PTSD	Norman, 2020 MBCBT WW	-0.42	0.36	-1.16667	0.243345												Within Group	8	MBO	PTSD	Norman, 2020 MBCBT Vets	-0.5864	0.35	-1.67543	0.0938502		OM		11	-0.626522	0.0285267
	Within Group	8	MBO	PTSD	Kim, 2013 MBSB	-1.12118	0.207537	0.0430717	-1.52794	-0.714411	-5.40229	6.57953e-08			Within Group	3	MBO	PTSD	Zalta, 2018 MBSR + Yoga	-0.899482	0.0503798	-17.854	0												Within Group	14	MBO	PTSD	Norman, 2020 MBCBT WW	-0.42	0.36	-1.16667	0.243345		TM		8	-1.03294	0.0508481
	Within Group	8	MBO	PTSD	King, 2013 MBCT	-0.59	0.228	0.051984	-1.03687	-0.143128	-2.58772	0.00966137		Random			MBO			-0.523011	0.127568	-4.09985	4.13417e-05												Within Group	3	MBO	PTSD	Zalta, 2018 MBSR + Yoga	-0.899482	0.0503798	-17.854	0		Total within
	Within Group	8	MBO	PTSD	Kink, 2022 MM + Yoga	-1.04451	0.14645	0.0214475	-1.33154	-0.75747	-7.13219	9.87876e-13		Pred Int			MBO			-0.523011														Random			MBO			-0.523011	0.127568	-4.09985	4.13417e-05		Total between
	Within Group	8	MBO	PTSD	Norman, 2020 MBCBT Vets	-0.5864	0.35	0.1225	-1.27239	0.0995874	-1.67543	0.0938502			Within Group	8	MBSR	PTSD	Azad, 2014 MBSR	-0.909683	0.386567	-2.35324	0.0186107											Pred Int			MBO			-0.523011					Overall		38	-0.667468	0.0179459
	Within Group	14	MBO	PTSD	Norman, 2020 MBCBT WW	-0.42	0.36	0.1296	-1.12559	0.285587	-1.16667	0.243345			Within Group	8	MBSR	PTSD	Bremner, 2017 MBSR	-0.876192	0.206531	-4.24242	2.21118e-05												Within Group	8	MBSR	PTSD	Azad, 2014 MBSR	-0.909683	0.386567	-2.35324	0.0186107
	Within Group	12	MBO	PTSD	Shin, 2021 REP-MM	-0.922738	0.127346	0.0162171	-1.17233	-0.673144	-7.24589	4.29656e-13			Within Group	12	MBSR	PTSD	Cole, 2015 MBSR	-0.281889	0.174412	-1.61623	0.106046												Within Group	8	MBSR	PTSD	Bremner, 2017 MBSR	-0.876192	0.206531	-4.24242	2.21118e-05		Mixed effects analysis	Mixed effects analysis	Mixed effects analysis		Mixed effects analysis
	Within Group	24	MBO	PTSD	Somohano, 2022 MBRP	-0.918543	0.137257	0.0188394	-1.18756	-0.649525	-6.69215	2.19915e-11			Within Group	16	MBSR	PTSD	Davis, 2018 MBSR	-0.425285	0.0598516	-7.10565	1.19749e-12												Within Group	12	MBSR	PTSD	Cole, 2015 MBSR	-0.281889	0.174412	-1.61623	0.106046
	Within Group	12	MBO	PTSD	Zalta, 2018 MBSR + Yoga	-0.899788	0.0483776	0.00234039	-0.994606	-0.80497	-18.5993	0			Within Group	24	MBSR	PTSD	Kearney, 2012 MBSR	-0.626271	0.0754165	-8.30417	0												Within Group	16	MBSR	PTSD	Davis, 2018 MBSR	-0.425285	0.0598516	-7.10565	1.19749e-12		MBO		9	-0.523011	0.127568
Random			MBO		Mean Effect Size MBO	-0.662854	0.0984871	0.00969971	-0.855885	-0.469822	-6.73036	1.69245e-11			Within Group	16	MBSR	PTSD	Kearney, 2013 MBSR	-0.359949	0.113285	-3.17737	0.00148616												Within Group	24	MBSR	PTSD	Kearney, 2012 MBSR	-0.626271	0.0754165	-8.30417	0		MBSR		10	-0.506049	0.0612133
Pred Int			MBO		Prediction Interval MBO	-0.662854			-1.40977	0.084					Within Group	8	MBSR	PTSD	Niles, 2012 MBSR	-0.15247	0.147849	-1.03125	0.302422												Within Group	16	MBSR	PTSD	Kearney, 2013 MBSR	-0.359949	0.113285	-3.17737	0.00148616		OM		11	-0.670837	0.0739948
	Within Group	8	MBSR	PTSD	Azad, 2014 MBSR	-0.909683	0.386567	0.149434	-1.66734	-0.152027	-2.35324	0.0186107			Within Group	8	MBSR	PTSD	Omidi, 2013 MBSR	-0.55116	0.108083	-5.09941	3.40706e-07												Within Group	8	MBSR	PTSD	Niles, 2012 MBSR	-0.15247	0.147849	-1.03125	0.302422		TM		8	-1.03775	0.0749086
	Within Group	8	MBSR	PTSD	Bremner, 2017 MBSR	-0.876192	0.206531	0.042655	-1.28099	-0.471399	-4.24242	2.21118e-05			Within Group	17	MBSR	PTSD	Polusny, 2015 MBSR	-0.744132	0.0830657	-8.95836	0												Within Group	8	MBSR	PTSD	Omidi, 2013 MBSR	-0.55116	0.108083	-5.09941	3.40706e-07		Total within
	Within Group	12	MBSR	PTSD	Cole, 2015 MBSR	-0.281889	0.174412	0.0304195	-0.62373	0.0599521	-1.61623	0.106046			Within Group	8	MBSR	PTSD	Possemato, 2016 MBSR	-0.433623	0.0966696	-4.48561	7.27046e-06												Within Group	17	MBSR	PTSD	Polusny, 2015 MBSR	-0.744132	0.0830657	-8.95836	0		Total between
	Within Group	16	MBSR	PTSD	Davis, 2018 MBSR	-0.425285	0.0598516	0.00358222	-0.542592	-0.307978	-7.10565	1.19749e-12		Random			MBSR			-0.506049	0.0612133	-8.26697	2.22045e-16												Within Group	8	MBSR	PTSD	Possemato, 2016 MBSR	-0.433623	0.0966696	-4.48561	7.27046e-06		Overall		38	-0.688724	0.0380921
	Within Group	12	MBSR	PTSD	Gallegos, 2015 MBSR	-0.559032	0.217544	0.0473253	-0.985409	-0.132654	-2.56974	0.0101774		Pred Int			MBSR			-0.506049														Random			MBSR			-0.506049	0.0612133	-8.26697	2.22045e-16
	Within Group	8	MBSR	PTSD	Goldsmith, 2014 MBSR	-0.645288	0.190813	0.0364094	-1.01927	-0.271302	-3.38179	0.000720157			Within Group	52	OM	PTSD	Bayley, 2022 Kriya Yoga	-0.253782	0.0881162	-2.88008	0.00397571											Pred Int			MBSR			-0.506049
	Within Group	24	MBSR	PTSD	Kearney, 2012 MBSR	-0.626271	0.0754165	0.00568764	-0.774085	-0.478458	-8.30417	0			Within Group	6	OM	PTSD	Bormann, 2008 MR	-0.654153	0.280277	-2.33395	0.0195982												Within Group	52	OM	PTSD	Bayley, 2022 Kriya Yoga	-0.253782	0.0881162	-2.88008	0.00397571
	Within Group	16	MBSR	PTSD	Kearney, 2013 MBSR	-0.359949	0.113285	0.0128336	-0.581984	-0.137914	-3.17737	0.00148616			Within Group	6	OM	PTSD	Bormann, 2013 MR	-0.483489	0.0702668	-6.88076	5.95346e-12												Within Group	6	OM	PTSD	Bormann, 2008 MR	-0.654153	0.280277	-2.33395	0.0195982
	Within Group	24	MBSR	PTSD	Kimbrough, 2010 MBSR	-0.778	0.32	0.1024	-1.40519	-0.150812	-2.43125	0.0150468			Within Group	8	OM	PTSD	Bormann, 2018 MR	-0.825842	0.0689957	-11.9695	0												Within Group	6	OM	PTSD	Bormann, 2013 MR	-0.483489	0.0702668	-6.88076	5.95346e-12
	Within Group	8	MBSR	PTSD	Niles, 2012 MBSR	-0.15247	0.147849	0.0218594	-0.442249	0.137309	-1.03125	0.302422			Within Group	8	OM	PTSD	Heffner, 2014 Loma Linda MR	-1.13755	0.122781	-9.26487	0												Within Group	8	OM	PTSD	Bormann, 2018 MR	-0.825842	0.0689957	-11.9695	0
	Within Group	8	MBSR	PTSD	Omidi, 2013 MBSR	-0.55116	0.108083	0.0116819	-0.762999	-0.339321	-5.09941	3.40706e-07			Within Group	8	OM	PTSD	Heffner, 2014 Saginaw AMM	-0.465765	0.122844	-3.79151	0.000149733												Within Group	8	OM	PTSD	Heffner, 2014 Loma Linda MR	-1.13755	0.122781	-9.26487	0
	Within Group	17	MBSR	PTSD	Polusny, 2015 MBSR	-0.744132	0.0830657	0.00689991	-0.906938	-0.581326	-8.95836	0			Within Group	8	OM	PTSD	Heffner, 2014 San Diego MR	-0.664253	0.0791982	-8.38722	0												Within Group	8	OM	PTSD	Heffner, 2014 Saginaw AMM	-0.465765	0.122844	-3.79151	0.000149733
	Within Group	8	MBSR	PTSD	Possemato, 2016 MBSR	-0.433623	0.0966696	0.00934502	-0.623092	-0.244154	-4.48561	7.27046e-06			Within Group	24	OM	PTSD	Kearney, 2021 LKM	-0.563891	0.063726	-8.84869	0												Within Group	8	OM	PTSD	Heffner, 2014 San Diego MR	-0.664253	0.0791982	-8.38722	0
Random			MBSR		Mean Effect Size MBSR	-0.522615	0.0539958	0.00291555	-0.628445	-0.416786	-9.67882	0			Within Group	10	OM	PTSD	Lang, 2019 LKM	-1.08699	0.183713	-5.91677	3.28333e-09												Within Group	24	OM	PTSD	Kearney, 2021 LKM	-0.563891	0.063726	-8.84869	0
Pred Int			MBSR		Prediction Interval MBSR	-0.522615			-0.839973	-0.205					Within Group	8	OM	PTSD	Lang, 2020 LKM	-0.66108	0.111572	-5.92517	3.11977e-09												Within Group	10	OM	PTSD	Lang, 2019 LKM	-1.08699	0.183713	-5.91677	3.28333e-09
	Within Group	52	OM	PTSD	Bayley, 2022 SKY	-0.253782	0.0881162	0.00776447	-0.426487	-0.0810774	-2.88008	0.00397571			Within Group	48	OM	PTSD	Seppala, 2014 Kriya Yoga	-0.796238	0.194321	-4.09755	4.17545e-05												Within Group	8	OM	PTSD	Lang, 2020 LKM	-0.66108	0.111572	-5.92517	3.11977e-09
	Within Group	6	OM	PTSD	Bormann, 2008 MR	-0.654153	0.280277	0.0785551	-1.20349	-0.10482	-2.33395	0.0195982		Random			OM			-0.670837	0.0739948	-9.066	0												Within Group	48	OM	PTSD	Seppala, 2014 Kriya Yoga	-0.796238	0.194321	-4.09755	4.17545e-05
	Within Group	6	OM	PTSD	Bormann, 2013 MR	-0.483489	0.0702668	0.00493742	-0.621209	-0.345768	-6.88076	5.95346e-12		Pred Int			OM			-0.670837														Random			OM			-0.670837	0.0739948	-9.066	0
	Within Group	8	OM	PTSD	Bormann, 2018 MR	-0.825842	0.0689957	0.0047604	-0.961071	-0.690613	-11.9695	0			Within Group	12	TM	PTSD	Bellehsen, 2021 TM	-0.948862	0.14815	-6.40475	1.50611e-10											Pred Int			OM			-0.670837
	Within Group	12	OM	PTSD	Church, 2020 Eco Meditation	-0.284086	0.0490335	0.00240428	-0.38019	-0.187983	-5.79372	6.88427e-09			Within Group	12	TM	PTSD	Brooks, 1985 TM	-1.12	0.22	-5.09091	3.56351e-07												Within Group	12	TM	PTSD	Bellehsen, 2021 TM	-0.948862	0.14815	-6.40475	1.50611e-10
	Within Group	8	OM	PTSD	Heffner, 2014 Loma Linda MR	-1.13755	0.122781	0.0150751	-1.37819	-0.896901	-9.26487	0			Within Group	24	TM	PTSD	Fruchter, 2023 TM	-0.38204	0.158182	-2.41519	0.015727												Within Group	12	TM	PTSD	Brooks, 1985 TM	-1.12	0.22	-5.09091	3.56351e-07
	Within Group	8	OM	PTSD	Heffner, 2014 Saginaw AMM	-0.465765	0.122844	0.0150907	-0.706536	-0.224995	-3.79151	0.000149733			Within Group	8	TM	PTSD	Heffner, 2014 Minneapolis TM	-0.86	0.274	-3.13869	0.00169707												Within Group	8	TM	PTSD	Heffner, 2014 Minneapolis TM	-0.86	0.274	-3.13869	0.00169707
	Within Group	8	OM	PTSD	Heffner, 2014 San Diego MR	-0.664253	0.0791982	0.00627236	-0.819478	-0.509027	-8.38722	0			Within Group	8	TM	PTSD	Heffner, 2014 Saginaw TM	-1.19	0.218598	-5.44377	5.21641e-08												Within Group	8	TM	PTSD	Heffner, 2014 Saginaw TM	-1.19	0.218598	-5.44377	5.21641e-08
	Within Group	24	OM	PTSD	Kearney, 2021 LKM	-0.563891	0.063726	0.004061	-0.688792	-0.438991	-8.84869	0			Within Group	12.5	TM	PTSD	Herron, 2017 TM	-1.34451	0.128622	-10.4532	0												Within Group	12.5	TM	PTSD	Herron, 2017 TM	-1.34451	0.128622	-10.4532	0
	Within Group	10	OM	PTSD	Lang, 2019 LKM	-1.08699	0.183713	0.0337505	-1.44706	-0.726916	-5.91677	3.28333e-09			Within Group	17	TM	PTSD	Kang, 2018 TM	-0.767899	0.117045	-6.56074	5.35407e-11												Within Group	17	TM	PTSD	Kang, 2018 TM	-0.767899	0.117045	-6.56074	5.35407e-11
	Within Group	8	OM	PTSD	Lang, 2020 LKM	-0.66108	0.111572	0.0124482	-0.879757	-0.442404	-5.92517	3.11977e-09			Within Group	13	TM	PTSD	Nidich, 2018 TM	-1.04387	0.0846443	-12.3325	0												Within Group	13	TM	PTSD	Nidich, 2018 TM	-1.04387	0.0846443	-12.3325	0
	Within Group	4	OM	PTSD	Schuurmans, 2020 VRM	-0.624596	0.240663	0.0579188	-1.09629	-0.152904	-2.59531	0.00945058			Within Group	8	TM	PTSD	Rosenthal, 2011 TM	-1.03569	0.274381	-3.77464	0.000160239												Within Group	8	TM	PTSD	Rosenthal, 2011 TM	-1.03569	0.274381	-3.77464	0.000160239
	Within Group	48	OM	PTSD	Seppala, 2014 Kriya Yoga	-0.796238	0.194321	0.0377605	-1.1771	-0.415377	-4.09755	4.17545e-05		Random			TM			-0.961544	0.098648	-9.74722	0											Random			TM			-1.03775	0.0749086	-13.8536	0
	Within Group	24	OM	PTSD	Vasudeva, 2020 SKY	-0.572707	0.138336	0.0191369	-0.84384	-0.301573	-4.13996	3.47359e-05		Pred Int			TM			-0.961544														Pred Int			TM			-1.03775
Random			OM		Mean Effect Size OM	-0.629441	0.0713189	0.00508638	-0.769223	-0.489658	-8.82572	0		Random			Overall			-0.633054	0.0403658	-15.6829	0											Random			Overall			-0.688724	0.0380921	-18.0805	0
Pred Int			OM		Prediction Interval OM	-0.629441			-1.16145	-0.097				Pred Int			Overall			-0.633054														Pred Int			Overall			-0.688724
	Within Group	15	TM	PTSD	Bandy, 2019 TM	-1.97831	0.165539	0.027403	-2.30276	-1.65386	-11.9507	0
	Within Group	12	TM	PTSD	Bellehsen, 2021 TM	-0.948862	0.14815	0.0219483	-1.23923	-0.658494	-6.40475	1.50611e-10		U.S. Military Basic Analysis of MBO, MBSR, OM, and TM, N = 39 With Fruchter
	Within Group	12	TM	PTSD	Bonamer, 2019 TM	-0.696285	0.13647	0.0186241	-0.963761	-0.428808	-5.1021	3.35899e-07		Groups			Effect size and 95% confidence interval						Test of null (2-Tail)			Prediction Interval	Prediction Interval		Between-study	Between-study
	Within Group	12	TM	PTSD	Bonamer, 2023 TM	-0.978064	0.10733	0.0115198	-1.18843	-0.767701	-9.11267	0		Group		Number Studies	Point estimate	Standard error	Variance	Lower limit	Upper limit		Z-value	P-value		Lower limit	Upper limit		Tau	TauSq									Other heterogeneity statistics	Other heterogeneity statistics	Other heterogeneity statistics	Other heterogeneity statistics
	Within Group	12	TM	PTSD	Brooks, 1985 TM	-1.12	0.22	0.0484	-1.55119	-0.688808	-5.09091	3.56351e-07																											Q-value	df (Q)	P-value	I-squared
	Within Group	9	TM	PTSD	Didukh, 2023 TM	-1.26024	0.118516	0.0140461	-1.49253	-1.02795	-10.6335	0		Fixed effect analysis
	Within Group	24	TM	PTSD	Fruchter, 2023 TM	-0.38204	0.158182	0.0250216	-0.692071	-0.0720087	-2.41519	0.015727
	Within Group	8	TM	PTSD	Heffner, 2014 Minneapolis TM	-0.86	0.274	0.075076	-1.39703	-0.32297	-3.13869	0.00169707		MBO		9	-0.78773	0.0442691	0.00195975	-0.874496	-0.700964		-17.7941	0
	Within Group	8	TM	PTSD	Heffner, 2014 Saginaw TM	-1.19	0.218598	0.0477853	-1.61845	-0.761555	-5.44377	5.21641e-08		MBSR		10	-0.511828	0.031957	0.00102125	-0.574462	-0.449193		-16.0162	0															24.5002	8	0.00188832	67.3472
	Within Group	12.5	TM	PTSD	Herron, 2017 TM	-1.34451	0.128622	0.0165436	-1.59661	-1.09242	-10.4532	0		OM		11	-0.626522	0.0285267	0.000813774	-0.682433	-0.570611		-21.9626	0															26.6165	9	0.00161828	66.1864
	Within Group	17	TM	PTSD	Kang, 2018 TM	-0.767899	0.117045	0.0136994	-0.997302	-0.538496	-6.56074	5.35407e-11		TM		9	-0.971981	0.0484085	0.00234338	-1.06686	-0.877103		-20.0787	0															57.762	10	9.58429e-09	82.6876
	Within Group	16	TM	PTSD	Leach, 2023 TM	-0.768857	0.190283	0.0362077	-1.14181	-0.395909	-4.0406	5.33152e-05		Total within																									27.7522	8	0.000523725	71.1735
	Within Group	16	TM	PTSD	Nidich, 2016 TM	-2.14716	0.180471	0.0325697	-2.50088	-1.79345	-11.8976	0		Total between																									136.631	35	6.10623e-14
	Within Group	16	TM	PTSD	Nidich, 2017 TM	-1.09463	0.214291	0.0459207	-1.51463	-0.674623	-5.10812	3.25372e-07		Overall		39	-0.663841	0.0178315	0.000317961	-0.69879	-0.628892		-37.2286	0															72.6892	3	1.11022e-15
	Within Group	13	TM	PTSD	Nidich, 2018 TM	-1.04387	0.0846443	0.00716466	-1.20977	-0.877974	-12.3325	0																											209.32	38	0	81.846
	Within Group	8	TM	PTSD	Rosenthal, 2011 TM	-1.03569	0.274381	0.0752848	-1.57347	-0.497912	-3.77464	0.000160239		Mixed effects analysis	Mixed effects analysis	Mixed effects analysis	Mixed effects analysis	Mixed effects analysis	Mixed effects analysis	Mixed effects analysis	Mixed effects analysis	Mixed effects analysis	Mixed effects analysis	Mixed effects analysis
	Within Group	1	TM	PTSD	Yoshimura, 2015 Ishinomaki TM	-1.3738	0.111391	0.0124079	-1.59212	-1.15548	-12.3331	0
	Within Group	1	TM	PTSD	Yoshimura, 2015 Sendai TM	-1.31696	0.0856841	0.00734177	-1.4849	-1.14902	-15.3699	0		MBO		9	-0.523011	0.127568	0.0162737	-0.773041	-0.272982		-4.09985	4.13417e-05		-1.26321	0.217191		0.285859	0.0817152
Random			TM		Mean Effect Size TM	-1.13064	0.0900623	0.00811122	-1.30716	-0.95412	-12.554	0		MBSR		10	-0.506049	0.0612133	0.00374707	-0.626025	-0.386073		-8.26697	2.22045e-16		-0.872841	-0.139257		0.146809	0.0215528
Pred Int			TM		Prediction Interval TM	-1.13064			-1.88562	-0.376				OM		11	-0.670837	0.0739948	0.00547523	-0.815864	-0.525809		-9.066	0		-1.17889	-0.162781		0.21205	0.0449651
Random			Overall		Overall Mean Effect Size	-0.666773	0.0361321	0.00130553	-0.737591	-0.595955	-18.4538	0		TM		9	-0.961544	0.098648	0.00973143	-1.15489	-0.768197		-9.74722	0		-1.57085	-0.352233		0.238047	0.0566664
Pred Int			Overall		Overall Prediction Interval	-0.666773			-1.36495	0.031				Total within
														Total between
Basic Analysis of MBO, MBSR, OM, and TM, N = 61														Overall		39	-0.633054	0.0403658	0.0016294	-0.712169	-0.553938		-15.6829	0		-1.12661	-0.139502		0.240218	0.0577047									16.398	3	0.000939643
Groups			Effect size and 95% confidence interval					Test of null (2-Tail)			Prediction Interval			Between-study	Between-study		Other heterogeneity statistics	Other heterogeneity statistics	Other heterogeneity statistics	Other heterogeneity statistics
Group		Number Studies	Point estimate	Standard error	Variance	Lower limit	Upper limit	Z-value	P-value		Lower limit	Upper limit		Tau	TauSq		Q-value	df (Q)	P-value	I-squared
Fixed effect analysis
MBO		16	-0.746385	0.0326891	0.00106858	-0.810454	-0.682315	-22.8328	0								94.3484	15	1.52101e-13	84.1015
MBSR		13	-0.518827	0.0310452	0.000963804	-0.579675	-0.45798	-16.712	0								27.7938	12	0.00592925	56.8249
OM		14	-0.54178	0.0241523	0.000583333	-0.589117	-0.494442	-22.4318	0								94.3748	13	2.02061e-14	86.2251
TM		18	-1.13198	0.032078	0.001029	-1.19485	-1.0691	-35.2882	0								122.923	17	0	86.1703
Total within																	339.44	57	0
Total between																	260.326	3	0
Overall		61	-0.700858	0.0146498	0.000214616	-0.729571	-0.672145	-47.8409	0								599.766	60	0	89.9961
Mixed effects analysis		Mixed effects analysis		Mixed effects analysis	Mixed effects analysis	Mixed effects analysis		Mixed effects analysis
Mixed effects analysis
MBO		16	-0.662854	0.0984871	0.00969971	-0.855885	-0.469822	-6.73036	1.69245e-11		-1.40977	0.0840625		0.334031	0.111576
MBSR		13	-0.522615	0.0539958	0.00291555	-0.628445	-0.416786	-9.67882	0		-0.839973	-0.205258		0.133697	0.0178748
OM		14	-0.629441	0.0713189	0.00508638	-0.769223	-0.489658	-8.82572	0		-1.16145	-0.0974289		0.233527	0.0545351
TM		18	-1.13064	0.0900623	0.00811122	-1.30716	-0.95412	-12.554	0		-1.88562	-0.375655		0.344565	0.118725
Total within
Total between																	33.9311	3	2.05028e-07
Overall		61	-0.666773	0.0361321	0.00130553	-0.737591	-0.595955	-18.4538	0		-1.36495	0.0314059		0.34704	0.120437
Comparison of MBSR and TM																							U.S. Military Comparison of MBSR and TM																									Civilian Comparison of MBSR and TM
Groups			Effect size and 95% confidence interval						Test of null (2-Tail)			Prediction Interval	Prediction Interval		Between-study	Between-study		Other heterogeneity statistics		Other heterogeneity statistics			Groups			Effect size and 95% confidence interval						Test of null (2-Tail)			Prediction Interval	Prediction Interval		Between-study	Between-study		Other heterogeneity statistics	Other heterogeneity statistics	Other heterogeneity statistics	Other heterogeneity statistics				Groups
Group		Number Studies	Point estimate	Standard error	Variance	Lower limit	Upper limit		Z-value	P-value		Lower limit	Upper limit		Tau	TauSq		Q-value	df (Q)	P-value	I-squared		Group		Number Studies	Point estimate	Standard error	Variance	Lower limit	Upper limit		Z-value	P-value		Lower limit	Upper limit		Tau	TauSq		Q-value	df (Q)	P-value	I-squared				Group
Fixed effect analysis																							Fixed effect analysis																									Fixed effect analysis
MBSR		13	-0.518827	0.0310452	0.000963804	-0.579675	-0.45798		-16.712	0								27.7938	12	0.00592925	56.8249		MBSR		10	-0.511828	0.031957	0.00102125	-0.574462	-0.449193		-16.0162	0								26.6165	9	0.00161828	66.1864				MBSR
TM		18	-1.13198	0.032078	0.001029	-1.19485	-1.0691		-35.2882	0								122.923	17	0	86.1703		TM		8	-1.03294	0.0508481	0.00258553	-1.1326	-0.933281		-20.3143	0								12.4058	7	0.0879804	43.5746				TM
Total within																		150.717	29	0			Total within																		39.0223	16	0.0010796					Total within
Total between																		188.655	1	0			Total between																		75.2914	1	0					Total between
Overall		31	-0.815372	0.0223084	0.000497667	-0.859096	-0.771648		-36.5499	0								339.372	30	0	91.1601		Overall		18	-0.659379	0.0270571	0.000732085	-0.71241	-0.606349		-24.37	0								114.314	17	2.22045e-16	85.1286				Overall
Mixed effects analysis			Mixed effects analysis	Mixed effects analysis	Mixed effects analysis	Mixed effects analysis			Mixed effects analysis														Mixed effects analysis	Mixed effects analysis	Mixed effects analysis	Mixed effects analysis	Mixed effects analysis	Mixed effects analysis	Mixed effects analysis	Mixed effects analysis	Mixed effects analysis	Mixed effects analysis	Mixed effects analysis															Mixed effects analysis	Mixed effects analysis
MBSR		13	-0.522615	0.0539958	0.00291555	-0.628445	-0.416786		-9.67882	0		-0.839973	-0.205258		0.133697	0.0178748							MBSR		10	-0.506049	0.0612133	0.00374707	-0.626025	-0.386073		-8.26697	2.22045e-16		-0.872841	-0.139257		0.146809	0.0215528									MBSR
TM		18	-1.13064	0.0900623	0.00811122	-1.30716	-0.95412		-12.554	0		-1.88562	-0.375655		0.344565	0.118725		Test that MBSR and TM are different from each					TM		8	-1.03775	0.0749086	0.00561129	-1.18457	-0.890936		-13.8536	0		-1.4117	-0.663809		0.133205	0.0177437									TM
Total within																							Total within																									Total within
Total between																		33.5269	1	7.03098e-09			Total between																		30.2094	1	3.87998e-08					Total between
Overall		31	-0.683381	0.0463104	0.00214466	-0.774148	-0.592614		-14.7565	0		-1.51596	0.149198		0.40444	0.163572							Overall		18	-0.718943	0.0473999	0.00224675	-0.811845	-0.626041		-15.1676	0		-1.32442	-0.113465		0.281655	0.0793294									Overall
Comparison of MBO and TM																							U.S. Military Comparison of MBO and TM																									Civilian Comparison of MBO and TM
Groups			Effect size and 95% confidence interval						Test of null (2-Tail)			Prediction Interval	Prediction Interval		Between-study	Between-study		Other heterogeneity statistics	Other heterogeneity statistics	Other heterogeneity statistics	Other heterogeneity statistics		Groups			Effect size and 95% confidence interval						Test of null (2-Tail)			Prediction Interval	Prediction Interval		Between-study	Between-study		Other heterogeneity statistics	Other heterogeneity statistics	Other heterogeneity statistics	Other heterogeneity statistics				Groups
Group		Number Studies	Point estimate	Standard error	Variance	Lower limit	Upper limit		Z-value	P-value		Lower limit	Upper limit		Tau	TauSq		Q-value	df (Q)	P-value	I-squared		Group		Number Studies	Point estimate	Standard error	Variance	Lower limit	Upper limit		Z-value	P-value		Lower limit	Upper limit		Tau	TauSq		Q-value	df (Q)	P-value	I-squared				Group
Fixed effect analysis																							Fixed effect analysis																									Fixed effect analysis
MBO		16	-0.746385	0.0326891	0.00106858	-0.810454	-0.682315		-22.8328	0								94.3484	15	1.52101e-13	84.1015		MBO		9	-0.78773	0.0442691	0.00195975	-0.874496	-0.700964		-17.7941	0								24.5002	8	0.00188832	67.3472				MBO
TM		18	-1.13198	0.032078	0.001029	-1.19485	-1.0691		-35.2882	0								122.923	17	0	86.1703		TM		8	-1.03294	0.0508481	0.00258553	-1.1326	-0.933281		-20.3143	0								12.4058	7	0.0879804	43.5746				TM
Total within																		217.272	32	0			Total within																		36.906	15	0.00130614					Total within
Total between																		70.882	1	0			Total between																		13.2288	1	0.000275687					Total between
Overall		34	-0.942818	0.0228956	0.000524207	-0.987693	-0.897944		-41.1791	0								288.154	33	0	88.5478		Overall		17	-0.893456	0.0333883	0.00111478	-0.958896	-0.828016		-26.7595	0								50.1347	16	2.18188e-05	68.086				Overall
Mixed effects analysis	Mixed effects analysis		Mixed effects analysis	Mixed effects analysis	Mixed effects analysis	Mixed effects analysis			Mixed effects analysis	Mixed effects analysis													Mixed effects analysis	Mixed effects analysis	Mixed effects analysis	Mixed effects analysis	Mixed effects analysis	Mixed effects analysis	Mixed effects analysis	Mixed effects analysis	Mixed effects analysis	Mixed effects analysis	Mixed effects analysis															Mixed effects analysis	Mixed effects analysis
MBO		16	-0.662854	0.0984871	0.00969971	-0.855885	-0.469822		-6.73036	1.69245e-11		-1.40977	0.0840625		0.334031	0.111576							MBO		9	-0.523011	0.127568	0.0162737	-0.773041	-0.272982		-4.09985	4.13417e-05		-1.26321	0.217191		0.285859	0.0817152									MBO
TM		18	-1.13064	0.0900623	0.00811122	-1.30716	-0.95412		-12.554	0		-1.88562	-0.375655		0.344565	0.118725							TM		8	-1.03775	0.0749086	0.00561129	-1.18457	-0.890936		-13.8536	0		-1.4117	-0.663809		0.133205	0.0177437									TM
Total within																		Test that MBO and TM are different from each					Total within																									Total within
Total between																		12.2859	1	0.000456392			Total between																		12.107	1	0.00050234					Total between
Overall		34	-0.917607	0.0664629	0.00441731	-1.04787	-0.787342		-13.8063	0		-1.70559	-0.129625		0.381095	0.145233							Overall		17	-0.905775	0.0645954	0.00417256	-1.03238	-0.77917		-14.0223	0		-1.40069	-0.410863		0.223029	0.049742									Overall
Comparison of OM and TM																							U.S. Military Comparison of OM and TM																									Civilian Comparison of OM and TM
Groups			Effect size and 95% confidence interval						Test of null (2-Tail)			Prediction Interval	Prediction Interval		Between-study	Between-study		Other heterogeneity statistics	Other heterogeneity statistics	Other heterogeneity statistics	Other heterogeneity statistics		Groups			Effect size and 95% confidence interval						Test of null (2-Tail)			Prediction Interval	Prediction Interval		Between-study	Between-study		Other heterogeneity statistics	Other heterogeneity statistics	Other heterogeneity statistics	Other heterogeneity statistics				Groups
Group		Number Studies	Point estimate	Standard error	Variance	Lower limit	Upper limit		Z-value	P-value		Lower limit	Upper limit		Tau	TauSq		Q-value	df (Q)	P-value	I-squared		Group		Number Studies	Point estimate	Standard error	Variance	Lower limit	Upper limit		Z-value	P-value		Lower limit	Upper limit		Tau	TauSq		Q-value	df (Q)	P-value	I-squared				Group
Fixed effect analysis																							Fixed effect analysis																									Fixed effect analysis
OM		14	-0.54178	0.0241523	0.000583333	-0.589117	-0.494442		-22.4318	0								94.3748	13	2.02061e-14	86.2251		OM		11	-0.626522	0.0285267	0.000813774	-0.682433	-0.570611		-21.9626	0								57.762	10	9.58429e-09	82.6876				OM
TM		18	-1.13198	0.032078	0.001029	-1.19485	-1.0691		-35.2882	0								122.923	17	0	86.1703		TM		8	-1.03294	0.0508481	0.00258553	-1.1326	-0.933281		-20.3143	0								12.4058	7	0.0879804	43.5746				TM
Total within																		217.298	30	0			Total within																		70.1677	17	2.01798e-08					Total within
Total between																		216.042	1	0			Total between																		48.5913	1	3.15292e-12					Total between
Overall		32	-0.75531	0.0192947	0.000372286	-0.793126	-0.717493		-39.1459	0								433.34	31	0	92.8463		Overall		19	-0.723816	0.0248789	0.000618961	-0.772578	-0.675055		-29.0936	0								118.759	18	1.11022e-16	84.8433				Overall
Mixed effects analysis	Mixed effects analysis	Mixed effects analysis	Mixed effects analysis	Mixed effects analysis	Mixed effects analysis	Mixed effects analysis	Mixed effects analysis	Mixed effects analysis	Mixed effects analysis	Mixed effects analysis													Mixed effects analysis	Mixed effects analysis	Mixed effects analysis	Mixed effects analysis	Mixed effects analysis	Mixed effects analysis	Mixed effects analysis	Mixed effects analysis	Mixed effects analysis	Mixed effects analysis	Mixed effects analysis															Mixed effects analysis	Mixed effects analysis
OM		14	-0.629441	0.0713189	0.00508638	-0.769223	-0.489658		-8.82572	0		-1.16145	-0.0974289		0.233527	0.0545351							OM		11	-0.670837	0.0739948	0.00547523	-0.815864	-0.525809		-9.066	0		-1.17889	-0.162781		0.21205	0.0449651									OM
TM		18	-1.13064	0.0900623	0.00811122	-1.30716	-0.95412		-12.554	0		-1.88562	-0.375655		0.344565	0.118725		Test that OM and TM are different from each					TM		8	-1.03775	0.0749086	0.00561129	-1.18457	-0.890936		-13.8536	0		-1.4117	-0.663809		0.133205	0.0177437									TM
Total within																							Total within																									Total within
Total between																		19.0338	1	1.28424e-05			Total between																		12.1435	1	0.000492604					Total between
Overall		32	-0.822604	0.0559113	0.00312608	-0.932188	-0.713019		-14.7126	0		-1.64731	0.00210257		0.399928	0.159943							Overall		19	-0.852044	0.0526423	0.00277121	-0.955221	-0.748867		-16.1855	0		-1.41561	-0.288475		0.261879	0.0685806									Overall
Comparison of MBSR and OM																								U.S. Military Comparison of MBSR and OM																								Civilian Comparison of MBSR and OM
Groups			Effect size and 95% confidence interval						Test of null (2-Tail)			Prediction Interval	Prediction Interval		Between-study	Between-study		Other heterogeneity statistics	Other heterogeneity statistics	Other heterogeneity statistics	Other heterogeneity statistics			Groups			Effect size and 95% confidence interval						Test of null (2-Tail)			Prediction Interval	Prediction Interval		Between-study	Between-study		Other heterogeneity statistics	Other heterogeneity statistics	Other heterogeneity statistics	Other heterogeneity statistics			Groups
Group		Number Studies	Point estimate	Standard error	Variance	Lower limit	Upper limit		Z-value	P-value		Lower limit	Upper limit		Tau	TauSq		Q-value	df (Q)	P-value	I-squared			Group		Number Studies	Point estimate	Standard error	Variance	Lower limit	Upper limit		Z-value	P-value		Lower limit	Upper limit		Tau	TauSq		Q-value	df (Q)	P-value	I-squared			Group
Fixed effect analysis																								Fixed effect analysis																								Fixed effect analysis
MBSR		13	-0.518827	0.0310452	0.000963804	-0.579675	-0.45798		-16.712	0								27.7938	12	0.00592925	56.8249			MBSR		10	-0.511828	0.031957	0.00102125	-0.574462	-0.449193		-16.0162	0								26.6165	9	0.00161828	66.1864			MBSR
OM		14	-0.54178	0.0241523	0.000583333	-0.589117	-0.494442		-22.4318	0								94.3748	13	2.02061e-14	86.2251			OM		11	-0.626522	0.0285267	0.000813774	-0.682433	-0.570611		-21.9626	0								57.762	10	9.58429e-09	82.6876			OM
Total within																		122.169	25	9.21485e-15				Total within																		84.3785	19	3.23397e-10				Total within
Total between																		0.340509	1	0.559535				Total between																		7.16872	1	0.00741857				Total between
Overall		27	-0.533126	0.0190629	0.000363393	-0.570488	-0.495763		-27.9667	0								122.509	26	1.79856e-14	78.7771			Overall		21	-0.575659	0.0212812	0.000452891	-0.617369	-0.533948		-27.0501	0								91.5472	20	3.97126e-11	78.1533			Overall
Mixed effects analysis	Mixed effects analysis	Mixed effects analysis	Mixed effects analysis	Mixed effects analysis	Mixed effects analysis	Mixed effects analysis			Mixed effects analysis	Mixed effects analysis														Mixed effects analysis	Mixed effects analysis	Mixed effects analysis	Mixed effects analysis	Mixed effects analysis	Mixed effects analysis	Mixed effects analysis	Mixed effects analysis	Mixed effects analysis	Mixed effects analysis	Mixed effects analysis														Mixed effects analysis	Mixed effects analysis
MBSR		13	-0.522615	0.0539958	0.00291555	-0.628445	-0.416786		-9.67882	0		-0.839973	-0.205258		0.133697	0.0178748								MBSR		10	-0.506049	0.0612133	0.00374707	-0.626025	-0.386073		-8.26697	2.22045e-16		-0.872841	-0.139257		0.146809	0.0215528								MBSR
OM		14	-0.629441	0.0713189	0.00508638	-0.769223	-0.489658		-8.82572	0		-1.16145	-0.0974289		0.233527	0.0545351								OM		11	-0.670837	0.0739948	0.00547523	-0.815864	-0.525809		-9.066	0		-1.17889	-0.162781		0.21205	0.0449651								OM
Total within																		Test that MBSR and OM are different from each						Total within																								Total within
Total between																		1.42611	1	0.232401				Total between																		2.94449	1	0.0861708				Total between
Overall		27	-0.561538	0.0430494	0.00185325	-0.645913	-0.477162		-13.044	0		-0.971484	-0.151592		0.194336	0.0377666								Overall		21	-0.573003	0.0471658	0.00222462	-0.665446	-0.48056		-12.1487	0		-0.976887	-0.169119		0.187114	0.0350116								Overall
Comparison of MBSR and MBO																								U.S. Military Comparison of MBSR and MBO																								Civilian Comparison of MBSR and MBO
																								Groups			Effect size and 95% confidence interval						Test of null (2-Tail)			Prediction Interval	Prediction Interval		Between-study	Between-study		Other heterogeneity statistics	Other heterogeneity statistics	Other heterogeneity statistics	Other heterogeneity statistics
Groups			Effect size and 95% confidence interval						Test of null (2-Tail)			Prediction Interval	Prediction Interval		Between-study	Between-study		Other heterogeneity statistics	Other heterogeneity statistics	Other heterogeneity statistics	Other heterogeneity statistics			Group		Number Studies	Point estimate	Standard error	Variance	Lower limit	Upper limit		Z-value	P-value		Lower limit	Upper limit		Tau	TauSq		Q-value	df (Q)	P-value	I-squared			Groups
Group		Number Studies	Point estimate	Standard error	Variance	Lower limit	Upper limit		Z-value	P-value		Lower limit	Upper limit		Tau	TauSq		Q-value	df (Q)	P-value	I-squared																											Group
																								Fixed effect analysis
Fixed effect analysis																																																Fixed effect analysis
																								MBO		9	-0.78773	0.0442691	0.00195975	-0.874496	-0.700964		-17.7941	0								24.5002	8	0.00188832	67.3472
MBO		16	-0.746385	0.0326891	0.00106858	-0.810454	-0.682315		-22.8328	0								94.3484	15	1.52101e-13	84.1015			MBSR		10	-0.511828	0.031957	0.00102125	-0.574462	-0.449193		-16.0162	0								26.6165	9	0.00161828	66.1864			MBO
MBSR		13	-0.518827	0.0310452	0.000963804	-0.579675	-0.45798		-16.712	0								27.7938	12	0.00592925	56.8249			Total within																		51.1167	17	2.8291e-05				MBSR
Total within																		122.142	27	4.61853e-14				Total between																		25.5358	1	4.34253e-07				Total within
Total between																		25.4786	1	4.47308e-07				Overall		19	-0.606348	0.0259111	0.000671383	-0.657133	-0.555563		-23.4011	0								76.6525	18	3.27915e-09	76.5174			Total between
Overall		29	-0.62674	0.022511	0.000506745	-0.670861	-0.582619		-27.8415	0								147.621	28	0	81.0325																											Overall
																								Mixed effects analysis	Mixed effects analysis	Mixed effects analysis	Mixed effects analysis	Mixed effects analysis	Mixed effects analysis	Mixed effects analysis	Mixed effects analysis	Mixed effects analysis	Mixed effects analysis	Mixed effects analysis
Mixed effects analysis	Mixed effects analysis	Mixed effects analysis	Mixed effects analysis	Mixed effects analysis	Mixed effects analysis	Mixed effects analysis	Mixed effects analysis	Mixed effects analysis	Mixed effects analysis	Mixed effects analysis																																						Mixed effects analysis	Mixed effects analysis
																								MBO		9	-0.523011	0.127568	0.0162737	-0.773041	-0.272982		-4.09985	4.13417e-05		-1.26321	0.217191		0.285859	0.0817152
MBO		16	-0.662854	0.0984871	0.00969971	-0.855885	-0.469822		-6.73036	1.69245e-11		-1.40977	0.0840625		0.334031	0.111576								MBSR		10	-0.506049	0.0612133	0.00374707	-0.626025	-0.386073		-8.26697	2.22045e-16		-0.872841	-0.139257		0.146809	0.0215528								MBO
MBSR		13	-0.522615	0.0539958	0.00291555	-0.628445	-0.416786		-9.67882	0		-0.839973	-0.205258		0.133697	0.0178748								Total within																								MBSR
Total within																		Test that MBSR and MBO are different from each						Total between																		0.0143712	1	0.904578				Total within
Total between																		1.55897	1	0.211817				Overall		19	-0.509224	0.0551885	0.00304577	-0.617391	-0.401056		-9.22698	0		-0.97606	-0.042387		0.214276	0.0459142								Total between
Overall		29	-0.555026	0.0473469	0.00224173	-0.647824	-0.462228		-11.7226	0		-1.09487	-0.0151833		0.258808	0.0669815																																Overall
Comparison of MBO and OM																							U.S. Military Comparison of MBO and OM																									Civilian Comparison of MBO and OM
Groups			Effect size and 95% confidence interval						Test of null (2-Tail)			Prediction Interval	Prediction Interval		Between-study	Between-study		Other heterogeneity statistics	Other heterogeneity statistics	Other heterogeneity statistics	Other heterogeneity statistics		Groups			Effect size and 95% confidence interval						Test of null (2-Tail)			Prediction Interval	Prediction Interval		Between-study	Between-study		Other heterogeneity statistics	Other heterogeneity statistics	Other heterogeneity statistics	Other heterogeneity statistics				Groups
Group		Number Studies	Point estimate	Standard error	Variance	Lower limit	Upper limit		Z-value	P-value		Lower limit	Upper limit		Tau	TauSq		Q-value	df (Q)	P-value	I-squared		Group		Number Studies	Point estimate	Standard error	Variance	Lower limit	Upper limit		Z-value	P-value		Lower limit	Upper limit		Tau	TauSq		Q-value	df (Q)	P-value	I-squared				Group
Fixed effect analysis																							Fixed effect analysis																									Fixed effect analysis
MBO		16	-0.746385	0.0326891	0.00106858	-0.810454	-0.682315		-22.8328	0								94.3484	15	1.52101e-13	84.1015		MBO		9	-0.78773	0.0442691	0.00195975	-0.874496	-0.700964		-17.7941	0								24.5002	8	0.00188832	67.3472				MBO
OM		14	-0.54178	0.0241523	0.000583333	-0.589117	-0.494442		-22.4318	0								94.3748	13	2.02061e-14	86.2251		OM		11	-0.626522	0.0285267	0.000813774	-0.682433	-0.570611		-21.9626	0								57.762	10	9.58429e-09	82.6876				OM
Total within																		188.723	28	0			Total within																		82.2622	18	3.4342e-10					Total within
Total between																		25.3423	1	4.80075e-07			Total between																		9.37006	1	0.00220558					Total between
Overall		30	-0.614031	0.0194253	0.000377343	-0.652104	-0.575958		-31.6098	0								214.065	29	0	86.4527		Overall		20	-0.673822	0.0239793	0.000575007	-0.72082	-0.626823		-28.1001	0								91.6323	19	1.70212e-11	79.2649				Overall
Mixed effects analysis		Mixed effects analysis			Mixed effects analysis	Mixed effects analysis			Mixed effects analysis														Mixed effects analysis	Mixed effects analysis	Mixed effects analysis	Mixed effects analysis	Mixed effects analysis	Mixed effects analysis	Mixed effects analysis	Mixed effects analysis	Mixed effects analysis	Mixed effects analysis	Mixed effects analysis															Mixed effects analysis	Mixed effects analysis
MBO		16	-0.662854	0.0984871	0.00969971	-0.855885	-0.469822		-6.73036	1.69245e-11		-1.40977	0.0840625		0.334031	0.111576							MBO		9	-0.523011	0.127568	0.0162737	-0.773041	-0.272982		-4.09985	4.13417e-05		-1.26321	0.217191		0.285859	0.0817152									MBO
OM		14	-0.629441	0.0713189	0.00508638	-0.769223	-0.489658		-8.82572	0		-1.16145	-0.0974289		0.233527	0.0545351							OM		11	-0.670837	0.0739948	0.00547523	-0.815864	-0.525809		-9.066	0		-1.17889	-0.162781		0.21205	0.0449651									OM
Total within																		Test that MBO and OM are different from each					Total within																									Total within
Total between																		0.075506	1	0.783483			Total between																		1.00475	1	0.316163					Total between
Overall		30	-0.640935	0.057764	0.00333668	-0.75415	-0.527719		-11.0957	0		-1.21881	-0.0630556		0.276134	0.0762501							Overall		20	-0.633622	0.0640067	0.00409686	-0.759073	-0.508171		-9.89931	0		-1.11059	-0.156656		0.217817	0.0474444									Overall
Effects of Overall, No Grouping
Model	Subgroup within study	Time point	Outcome	Study name	Statistics for each study
					Hedges's g	Standard error	Variance	Lower limit	Upper limit	Z-Value	p-Value
	Within Group	8	PTSD	Azad, 2014 MBSR	-0.909683	0.386567	0.149434	-1.66734	-0.152027	-2.35324	0.0186107
	Within Group	15	PTSD	Bandy, 2019 TM	-1.97831	0.165539	0.027403	-2.30276	-1.65386	-11.9507	0
	Within Group	52	PTSD	Bayley, 2022 SKY	-0.253782	0.0881162	0.00776447	-0.426487	-0.0810774	-2.88008	0.00397571
	Within Group	12	PTSD	Bellehsen, 2021 TM	-0.948862	0.14815	0.0219483	-1.23923	-0.658494	-6.40475	1.50611e-10
	Within Group	12	PTSD	Bonamer, 2019 TM	-0.696285	0.13647	0.0186241	-0.963761	-0.428808	-5.1021	3.35899e-07
	Within Group	12	PTSD	Bonamer, 2023 TM	-0.978064	0.10733	0.0115198	-1.18843	-0.767701	-9.11267	0
	Within Group	6	PTSD	Bormann, 2008 MR	-0.654153	0.280277	0.0785551	-1.20349	-0.10482	-2.33395	0.0195982
	Within Group	6	PTSD	Bormann, 2013 MR	-0.483489	0.0702668	0.00493742	-0.621209	-0.345768	-6.88076	5.95346e-12
	Within Group	8	PTSD	Bormann, 2018 MR	-0.825842	0.0689957	0.0047604	-0.961071	-0.690613	-11.9695	0
	Within Group	8	PTSD	Bremner, 2017 MBSR	-0.876192	0.206531	0.042655	-1.28099	-0.471399	-4.24242	2.21118e-05
	Within Group	12	PTSD	Brooks, 1985 TM	-1.12	0.22	0.0484	-1.55119	-0.688808	-5.09091	3.56351e-07
	Within Group	12	PTSD	Christopher, 2018 MBRT	-0.05101	0.100839	0.0101685	-0.248651	0.146631	-0.505856	0.612958
	Within Group	12	PTSD	Church, 2020 Eco Meditation	-0.284086	0.0490335	0.00240428	-0.38019	-0.187983	-5.79372	6.88427e-09
	Within Group	12	PTSD	Cole, 2015 MBSR	-0.281889	0.174412	0.0304195	-0.62373	0.0599521	-1.61623	0.106046
	Within Group	16	PTSD	Davis, 2018 MBSR	-0.425285	0.0598516	0.00358222	-0.542592	-0.307978	-7.10565	1.19749e-12
	Within Group	9	PTSD	Didukh, 2023 TM	-1.26024	0.118516	0.0140461	-1.49253	-1.02795	-10.6335	0
	Within Group	24	PTSD	Fruchter, 2023 TM	-0.38204	0.158182	0.0250216	-0.692071	-0.0720087	-2.41519	0.015727
	Within Group	12	PTSD	Gallegos, 2015 MBSR	-0.559032	0.217544	0.0473253	-0.985409	-0.132654	-2.56974	0.0101774
	Within Group	8	PTSD	Goldsmith, 2014 MBSR	-0.645288	0.190813	0.0364094	-1.01927	-0.271302	-3.38179	0.000720157
	Within Group	12	PTSD	Grupe, 2021 MBRT	-0.526	0.118	0.013924	-0.757276	-0.294724	-4.45763	8.28719e-06
	Within Group	8	PTSD	Heffner, 2014 Houston IRV	-0.28	0.230557	0.0531567	-0.731884	0.171884	-1.21445	0.224577
	Within Group	8	PTSD	Heffner, 2014 Loma Linda MR	-1.13755	0.122781	0.0150751	-1.37819	-0.896901	-9.26487	0
	Within Group	8	PTSD	Heffner, 2014 Minneapolis TM	-0.86	0.274	0.075076	-1.39703	-0.32297	-3.13869	0.00169707
	Within Group	12	PTSD	Heffner, 2014 Richmond MMIP	-0.27	0.213932	0.0457671	-0.6893	0.1493	-1.26208	0.20692
	Within Group	12	PTSD	Heffner, 2014 Richmond MMTH	-0.36	0.197849	0.0391443	-0.747777	0.0277772	-1.81957	0.0688248
	Within Group	8	PTSD	Heffner, 2014 Saginaw AMM	-0.465765	0.122844	0.0150907	-0.706536	-0.224995	-3.79151	0.000149733
	Within Group	8	PTSD	Heffner, 2014 Saginaw TM	-1.19	0.218598	0.0477853	-1.61845	-0.761555	-5.44377	5.21641e-08
	Within Group	8	PTSD	Heffner, 2014 San Diego MR	-0.664253	0.0791982	0.00627236	-0.819478	-0.509027	-8.38722	0
	Within Group	8	PTSD	Heffner, 2016 New York Brief Mindfulness	-0.35	0.31	0.0961	-0.957589	0.257589	-1.12903	0.258884
	Within Group	8	PTSD	Heffner, 2016 South Carolina MBPT	-0.92	0.469	0.219961	-1.83922	-0.000776891	-1.96162	0.0498067
	Within Group	12.5	PTSD	Herron, 2017 TM	-1.34451	0.128622	0.0165436	-1.59661	-1.09242	-10.4532	0
	Within Group	17	PTSD	Kang, 2018 TM	-0.767899	0.117045	0.0136994	-0.997302	-0.538496	-6.56074	5.35407e-11
	Within Group	24	PTSD	Kearney, 2012 MBSR	-0.626271	0.0754165	0.00568764	-0.774085	-0.478458	-8.30417	0
	Within Group	16	PTSD	Kearney, 2013 MBSR	-0.359949	0.113285	0.0128336	-0.581984	-0.137914	-3.17737	0.00148616
	Within Group	24	PTSD	Kearney, 2021 LKM	-0.563891	0.063726	0.004061	-0.688792	-0.438991	-8.84869	0
	Within Group	8	PTSD	Kelly, 2016 TIMBSR	-1.15348	0.163258	0.0266533	-1.47346	-0.833501	-7.06538	1.60183e-12
	Within Group	8	PTSD	Kim, 2013 MBSB	-1.12118	0.207537	0.0430717	-1.52794	-0.714411	-5.40229	6.57953e-08
	Within Group	24	PTSD	Kimbrough, 2010 MBSR	-0.778	0.32	0.1024	-1.40519	-0.150812	-2.43125	0.0150468
	Within Group	8	PTSD	King, 2013 MBCT	-0.59	0.228	0.051984	-1.03687	-0.143128	-2.58772	0.00966137
	Within Group	8	PTSD	Kink, 2022 MM + Yoga	-1.04451	0.14645	0.0214475	-1.33154	-0.75747	-7.13219	9.87876e-13
	Within Group	10	PTSD	Lang, 2019 LKM	-1.08699	0.183713	0.0337505	-1.44706	-0.726916	-5.91677	3.28333e-09
	Within Group	8	PTSD	Lang, 2020 LKM	-0.66108	0.111572	0.0124482	-0.879757	-0.442404	-5.92517	3.11977e-09
	Within Group	16	PTSD	Leach, 2023 TM	-0.768857	0.190283	0.0362077	-1.14181	-0.395909	-4.0406	5.33152e-05
	Within Group	16	PTSD	Nidich, 2016 TM	-2.14716	0.180471	0.0325697	-2.50088	-1.79345	-11.8976	0
	Within Group	16	PTSD	Nidich, 2017 TM	-1.09463	0.214291	0.0459207	-1.51463	-0.674623	-5.10812	3.25372e-07
	Within Group	13	PTSD	Nidich, 2018 TM	-1.04387	0.0846443	0.00716466	-1.20977	-0.877974	-12.3325	0
	Within Group	8	PTSD	Niles, 2012 MBSR	-0.15247	0.147849	0.0218594	-0.442249	0.137309	-1.03125	0.302422
	Within Group	8	PTSD	Norman, 2020 MBCBT Vets	-0.5864	0.35	0.1225	-1.27239	0.0995874	-1.67543	0.0938502
	Within Group	14	PTSD	Norman, 2020 MBCBT WW	-0.42	0.36	0.1296	-1.12559	0.285587	-1.16667	0.243345
	Within Group	8	PTSD	Omidi, 2013 MBSR	-0.55116	0.108083	0.0116819	-0.762999	-0.339321	-5.09941	3.40706e-07
	Within Group	17	PTSD	Polusny, 2015 MBSR	-0.744132	0.0830657	0.00689991	-0.906938	-0.581326	-8.95836	0
	Within Group	8	PTSD	Possemato, 2016 MBSR	-0.433623	0.0966696	0.00934502	-0.623092	-0.244154	-4.48561	7.27046e-06
	Within Group	8	PTSD	Rosenthal, 2011 TM	-1.03569	0.274381	0.0752848	-1.57347	-0.497912	-3.77464	0.000160239
	Within Group	4	PTSD	Schuurmans, 2020 VRM	-0.624596	0.240663	0.0579188	-1.09629	-0.152904	-2.59531	0.00945058
	Within Group	48	PTSD	Seppala, 2014 Kriya Yoga	-0.796238	0.194321	0.0377605	-1.1771	-0.415377	-4.09755	4.17545e-05
	Within Group	12	PTSD	Shin, 2021 REP-MM	-0.922738	0.127346	0.0162171	-1.17233	-0.673144	-7.24589	4.29656e-13
	Within Group	24	PTSD	Somohano, 2022 MBRP	-0.918543	0.137257	0.0188394	-1.18756	-0.649525	-6.69215	2.19915e-11
	Within Group	24	PTSD	Vasudeva, 2020 SKY	-0.572707	0.138336	0.0191369	-0.84384	-0.301573	-4.13996	3.47359e-05
	Within Group	1	PTSD	Yoshimura, 2015 Ishinomaki TM	-1.3738	0.111391	0.0124079	-1.59212	-1.15548	-12.3331	0
	Within Group	1	PTSD	Yoshimura, 2015 Sendai TM	-1.31696	0.0856841	0.00734177	-1.4849	-1.14902	-15.3699	0
	Within Group	12	PTSD	Zalta, 2018 MBSR + Yoga	-0.899788	0.0483776	0.00234039	-0.994606	-0.80497	-18.5993	0
Random					-0.770797	0.0495858	0.00245875	-0.867984	-0.673611	-15.5447	0
Pred Int					-0.770797			-1.47228	-0.069
Model				Effect size and 95% confidence interval						Test of null (2-Tail)			Prediction Interval	Prediction Interval		Between-study	Between-study		Other heterogeneity statistics	Other heterogeneity statistics	Other heterogeneity statistics	Other heterogeneity statistics
Model			Number Studies	Point estimate	Standard error	Variance	Lower limit	Upper limit		Z-value	P-value		Lower limit	Upper limit		Tau	TauSq		Q-value	df (Q)	P-value	I-squared
Fixed			61	-0.700858	0.0146498	0.000214616	-0.729571	-0.672145		-47.8409	0								599.766	60	0	89.9961
Random effects			61	-0.770797	0.0495858	0.00245875	-0.867984	-0.673611		-15.5447	0		-1.47228	-0.0693193		0.34704	0.120437
Publication Bias Analysis of Each Category of Meditation: MBO, MBSR, OM, and TM
Publication Bias Analysis for MBO
Publication Bias Analysis for MBSR
Publication Bias Analysis for OM
Publication Bias Analysis for TM
[truncated: 37 more columns]
