# Supplementary material for: Effectiveness of Meditation Techniques in Treating Post-Traumatic Stress Disorder: A Systematic Review and Meta-Analysis
Source: Medicina (Kaunas). 2024 Dec 12;60(12):2050. doi: 10.3390/medicina60122050 (PMC11678240; doi:10.3390/medicina60122050)
Supplement: Supplementary file 1 [file medicina-60-02050-s001.zip › Table S5. Meta-Regression Results.xls]

## Sheet: Sheet1
			Research Quality (Clear Score)
			Main results for Model 1, Random effects (MM), Z-Distribution, Hedges's g
	Set		Covariate	Main	Sub	Ref	Coefficient	Standard	0.95	0.95	Z-value	1-sided	2-sided	VIF
								Error	Lower	Upper		P-value	P-value					Set
			Intercept				-0.8351	0.1561	-1.1409	-0.5292	-5.35		8.7e-08	9.587
			Clear Scores				0.0076	0.0174	-0.0266	0.0418	0.43		0.663948	1
			Analysis of variance
							Q	df	p
			Model				0.188763	1	0.663948
			Residual				63.4427	59	0.322689
			Total				63.6315	60	0.349878
			Ratio of true (between studies) to total variance
			Statistics for Model 1
			Test of the model: Simultaneous test that all coefficients (excluding intercept) are zero
			Q = 0.19, df = 1, p = 0.663948443
			Goodness of fit: Test that unexplained variance is zero
			Tau² = 0.1253, Tau = 0.3539, I² = 90.03%, Q = 591.59, df = 59, p = 0.000000000
			Comparison of Model 1 with the null model
			Total between-study variance (intercept only)
			Tau² = 0.1209, Tau = 0.3477, I² = 89.97%, Q = 598.39, df = 60, p = 0.000000000
			Proportion of total between-study variance explained by Model 1
			R² analog = 0.00 (computed value is -0.04)
			AGE Covatiate
																																				AGE Covatiate with two youngest groups removed.
			Treatment Groups																																		Treatment Groups Omitting two lowest TM studies (Bandy, 2019 and Nidich, 2016)
			% Males																																U.S. Military % Males
							Study Duration																																U.S. Military Study Duration
			Five Trauma Groups																																				Too Few Categories to run Five Trauma Groups
			Military vs. Civilian
			Research Design																																		Research Design with Treatment Groups: The set of research designs becomes NS, p = .15
			Baseline PTSD
																															Military Only Baseline PTSD
			Treatment, Age, Research Design, and Trauma Groups
																																													U.S. Military Treatment, Age, Research Design
			Treatment, Age																			U.S. Military Treatment, Age
							Table 19. Results of Multivariate Meta-Regression
							Model	R2	Change in R2	I2	Change in I2		p-Value
							Intercept Only	0	0	0.8997	0		0
							Treatment	0.41	0.41	0.8317	0.068		0
							Traeatment + Age	0.58	0.17	0.7789	0.0528		0
							Traeatment + Age + Trauma Groups	0.64	0.06	0.7431	0.0358		0
							Traeatment + Age + Trauma Groups + Research Design	0.67	0.03	0.7215	0.0216		0
							Scatterplots of covariates controlling for the effects of other covariates
					12	-0.94775
